# Supplementary material for: RankProdIt: A web-interactive Rank Products analysis tool
Source: BMC Res Notes. 2010 Aug 6;3:221. doi: 10.1186/1756-0500-3-221 (PMC2930644; doi:10.1186/1756-0500-3-221)
Supplement: Additional file 1 — An example input file. An example data set representative of absolute level measurement data. [file 1756-0500-3-221-S1.TXT]

Gene	WT	WT	Mutant	Mutant
gene_0001	-1.02091874	-1.488472997	-1.244835933	-1.176880351
gene_0002	2.047302669	4.306102144	3.954547627	2.263337963
gene_0003	0.599945352	0.60608143	0.65395775	1.138403473
gene_0004	-0.627064943	0.378262361	0.747242412	0.649817029
gene_0005	0.874417399	0.405947215	2.220226192	1.682983519
gene_0006	0.38546637	0.51461715	0.319382991	0.637601742
gene_0007	-0.193814613	0.040133809	1.032672615	1.277077481
gene_0008	-0.719333884	-0.818562319	-0.929391913	-0.979159486
gene_0009	0.121711499	0.152748445	-0.223436864	-0.048139983
gene_0010	-0.429686448	-0.695116407	-1.161618028	-1.464494733
gene_0011	0.370548763	0.958158891	0.940343333	1.485715931
gene_0012	1.255392338	1.045404961	1.444192027	1.580415392
gene_0013	-0.257915172	-0.458314089	-0.419066242	-0.291123679
gene_0014	0.417685915	0.886030542	0.268052056	0.144977722
gene_0015	-1.314335455	-1.063880851	-0.119171269	-0.260460146
gene_0016	-0.747987708	-0.614516216	-1.065940592	-1.051907871
gene_0017	-0.279766083	-0.069526042	0.009322218	0.230306253
gene_0018	-0.610758527	-0.856069474	-0.204634464	-0.944008394
gene_0019	1.379211819	0.063427023	1.759723913	1.217625694
gene_0020	-2.467383648	-2.737659221	-2.388888708	-2.653189781
gene_0021	0.809737045	1.080211196	1.092501903	1.596183842
gene_0022	-0.107866425	0.071534329	-0.608226293	-0.649365586
gene_0025	0.083417376	0.340085045	-0.202601601	-0.251647717
gene_0026	1.184849265	0.785678124	0.716366153	-0.110152853
gene_0027	0.142272199	0.483308068	0.313748535	0.467533605
gene_0028	1.126519399	0.604931889	0.896812072	-0.195185596
gene_0030	-1.515111449	-1.760541984	-1.444253753	-1.731085033
gene_0031	-0.712671654	-0.453444985	-0.761413142	-0.642862461
gene_0033	-0.904048513	-0.893805391	-1.262005183	-1.893767089
gene_0034	-0.244062394	0.722481205	0.865781928	1.590526135
gene_0035	0.486703715	0.68912055	0.545310189	0.530559555
gene_0036	1.531066937	1.740779919	1.03253661	2.032897794
gene_0037	-0.487293006	-0.16748454	-0.693843903	-0.67048861
gene_0038	-0.674050354	-0.379369492	-0.403204431	-0.393054897
gene_0039	0.11095506	0.154312308	-0.188723524	0.019129123
gene_0040	-0.183385332	-0.031307623	-0.651774842	-0.290975664
gene_0041	-1.831193785	-1.712341572	-1.867646235	-2.280865362
gene_0042	-0.814275838	-1.204660058	-0.443189979	-1.06066581
gene_0043	1.118247693	-0.095426655	0.24261327	0.240385297
gene_0044	0.546737219	0.61330295	-0.133498021	-0.445711128
gene_0045	0.379165426	0.255524141	-0.190301873	-0.207217492
gene_0046	-0.761561701	-1.223449808	0.474031762	-0.088084866
gene_0047	-0.328347426	-1.470341389	-0.620411379	-0.508401786
gene_0048	-0.061173855	3.674049728	1.503396177	2.14868957
gene_0049	0.31716604	-0.889395484	0.487149493	-0.440734384
gene_0050	-1.319342641	-1.505484054	-0.180188636	-0.941116736
gene_0051	0.396468783	0.547006112	0.414025794	0.446315819
gene_0053	-0.231484198	0.270071183	0.237417545	1.362220355
gene_0055	0.670564177	1.223052673	0.533196212	0.633096884
gene_0056	-0.554355379	-0.617689186	-0.800462714	-1.194634761
gene_0057	1.418659797	1.557616473	1.057497036	1.505898941
gene_0058	-0.142798226	-1.068454113	1.671601615	0.48103097
gene_0059	-1.179368289	-1.360365948	-0.243065377	-0.676597451
gene_0060	-0.593457283	-0.408477271	-0.329225028	0.161640113
gene_0061	-0.286208785	-0.504711452	-0.005829553	0.168952551
gene_0062	0.571957729	0.079711008	0.520049629	0.501020409
gene_0063	-0.087027168	-0.268564261	-0.236094605	0.013776938
gene_0064	-1.734699854	-2.64615288	-1.130963896	-2.624187305
gene_0065	0.589828449	0.651223261	0.423040469	0.249495356
gene_0066	-0.684547165	-0.736797132	-0.977763101	-0.357586116
gene_0067	0.919311783	0.379500577	0.664840999	0.127566882
gene_0068	-0.356006753	-1.039151049	0.631948333	0.49234605
gene_0069	-0.321188167	-0.051252948	0.429414673	0.860019048
gene_0070	-0.34515289	-0.054633091	-0.302192059	-0.267141057
gene_0071	0.470447764	0.351162659	0.195593246	0.213960594
gene_0072	-1.066379129	-0.881165988	-0.901201986	-0.753417229
gene_0073	-0.720554459	-0.858360257	-0.988716616	-0.99812427
gene_0074	-0.623749072	-0.860382861	-0.981867111	-0.812923856
gene_0075	0.372533055	0.185401483	0.17021435	0.276991284
gene_0076	-0.027943819	0.281060112	0.902981617	0.516109721
gene_0079	-0.421850767	-0.675387989	0.058958221	0.341222924
gene_0080	0.068639661	-0.52905303	0.315195437	0.222091111
gene_0081	-0.155214993	-0.088837598	-0.382574133	-0.436657223
gene_0083	1.457833303	0.732572619	1.30544875	1.968210107
gene_0084	-0.542703606	-0.490927544	-0.751040182	0.464657019
gene_0085	-0.389566589	-0.41609182	-1.001634682	-0.454362514
gene_0086	-0.630610971	-0.543503231	-1.072224454	-0.931395376
gene_0087	1.256253583	0.886557746	0.906360691	0.878093475
gene_0088	-0.815828199	-1.004751093	-1.037293663	-0.454970013
gene_0089	-3.005357897	-3.422488281	-2.180187659	-3.731727597
gene_0090	-1.342241984	-1.003253279	-1.438913599	-0.822097853
gene_0091	0.848079894	0.978467671	1.271334453	1.104427484
gene_0092	1.538052247	1.442885154	0.112811635	0.406155438
gene_0095	0.566864825	0.236326059	3.822538342	2.31990737
gene_0096	1.55478022	0.996106962	0.684681497	1.050817665
gene_0097	-1.878568682	-2.555373367	-1.780027135	-2.792426204
gene_0098	-1.215750145	-1.140199793	-1.024245651	-1.112561381
gene_0099	-1.857727507	-2.023210383	-1.490349913	-1.330113738
gene_0101	-2.178761426	-3.14867637	-1.45863574	-3.196002317
gene_0102	-0.296029168	0.444474328	1.106872127	1.405048976
gene_0103	-0.544169047	-0.537380023	0.105558463	0.743830981
gene_0104	-0.086643869	-0.201119536	-0.530791184	-1.035906313
gene_0105	-1.010761974	-1.697143475	-1.158164625	-1.593494008
gene_0106	-0.399770276	-1.443667585	0.965421765	0.56005549
gene_0107	-1.66861737	-2.299601898	-1.876462903	-2.140855197
gene_0108	-0.441686892	-0.896616141	-1.165174706	-1.656048231
gene_0109	-0.672463123	0.16174369	1.235314023	0.451879945
gene_0110	0.358419799	0.632120175	0.486380125	0.449588149
gene_0111	-0.611395367	-0.943715386	-0.870951682	-1.624031184
gene_0112	-1.004553604	-0.961827445	-0.070808201	-1.228542335
gene_0113	-0.214878814	0.046208888	-0.556573677	-0.721233003
gene_0114	1.959950034	1.645374361	3.044771673	2.174394835
gene_0116	-2.441024832	-2.788320397	-2.150926173	-3.006639287
gene_0117	1.497592497	0.748154269	0.195878492	0.466679303
gene_0118	0.618644744	0.085549779	1.565677254	0.694033498
gene_0119	2.548798481	0.828297094	2.081161696	1.930154267
gene_0120	-1.716279059	-2.549099411	-1.732880474	-2.259082913
gene_0121	-0.751574217	-1.202203121	-0.883911529	-1.295929021
gene_0122	-0.992569217	-2.073691288	-1.0627531	-1.273142157
gene_0123	0.36445012	1.473603647	1.423293909	2.928298404
gene_0124	-0.489770032	-0.903627842	0.494563766	0.54159632
gene_0125	0.770538806	0.420374599	0.517582704	0.327094615
gene_0126	-0.241667033	-0.762757632	-0.450200495	-0.556867465
gene_0127	0.315919562	0.452715207	-0.335445876	-0.221449259
gene_0128	-0.670948805	-1.471793015	-0.428655375	-0.227843128
gene_0129	0.871086804	-0.182705284	1.115286857	1.651446882
gene_0130	0.807043522	0.266289184	0.217245297	-0.709660911
gene_0131	-0.177218682	-1.231986748	-0.053538745	-0.687571082
gene_0132	-0.048367754	0.374233009	0.347120565	0.598398165
gene_0133	-0.182747326	0.625648239	1.165246327	1.249317842
gene_0134	-0.914350396	-1.535608853	-1.001126794	-1.122941071
gene_0135	0.729186395	0.258551944	0.698244948	0.459126358
gene_0136	-0.984534854	-1.149989315	-0.265939359	0.05860456
gene_0137	0.411079372	0.493064721	0.247845081	-0.418778237
gene_0138	-0.98049883	-1.192776099	-0.604262742	-0.616194194
gene_0139	-1.925577341	-0.998038765	-2.112733927	-2.009729703
gene_0140	-1.567837623	-1.636943139	-1.429535988	-1.520264652
gene_0141	1.133912134	1.134649114	0.6393975	0.347757984
gene_0142	-2.046355058	-2.175721956	-1.158940503	-2.534231211
gene_0143	1.078785027	1.207171431	1.862258385	1.639393827
gene_0144	-0.114394852	0.346961773	0.584026069	0.736046846
gene_0145	0.752379983	0.624678828	1.760666276	1.554442568
gene_0146	1.014535936	0.991768128	0.470028443	0.376585886
gene_0147	-1.599580095	-1.470267349	-1.44687002	-1.62476252
gene_0148	0.097681658	0.006928854	1.691056888	1.817481535
gene_0149	1.856263266	1.221621154	0.693227589	0.489411835
gene_0150	0.793095507	0.391084377	1.634500241	1.292535561
gene_0151	1.360754873	1.264638581	1.010470144	0.945989136
gene_0152	-0.545744658	-0.645699043	-0.479816176	-1.243050323
gene_0153	-3.502442116	-3.099365628	-2.800577407	-3.205880326
gene_0154	-0.171344166	-0.062092494	0.34265148	1.131977521
gene_0155	-0.84407983	-1.265733306	-0.438719938	-0.484361646
gene_0156	-1.094484843	-1.927677441	-0.486313959	-0.630054132
gene_0157	-1.121087205	-0.646413022	-1.188094893	-0.77044546
gene_0158	1.379592977	0.80081605	1.069064427	1.174296115
gene_0159	-1.489774849	0.598242743	0.865350295	-0.228308164
gene_0160	-0.095103796	0.126466018	-0.4617544	-0.110002771
gene_0161	0.103411458	0.44014608	0.066033539	-0.140495183
gene_0162	0.584944217	0.609779499	0.929574728	0.557121299
gene_0163	-1.725605298	-1.888000495	-1.627517558	-1.637960763
gene_0164	0.609331719	0.275316193	-0.075919382	-0.216447846
gene_0165	-0.330074444	0.051667485	-0.793534213	0.127242523
gene_0166	-2.852849227	-2.691930096	-2.438099497	-3.086155789
gene_0167	-0.795982876	-1.734594569	-0.304880859	-0.841120369
gene_0168	0.105080631	-0.461876828	0.170693376	0.251603322
gene_0169	-0.594126682	-1.505037195	-0.302566166	-0.580661042
gene_0170	0.53670272	0.297755903	-0.470335674	-0.893323276
gene_0171	-0.954073653	-1.472558417	-1.46178388	-1.647572158
gene_0172	-0.140716897	-0.372315769	-0.329624223	-0.059463592
gene_0173	-2.616221492	-2.371427037	-2.493423848	-3.051402656
gene_0174	-0.603420375	-0.211118954	-0.449547362	-0.011596152
gene_0175	-1.47990733	-1.355291041	0.53955327	0.700350227
gene_0176	2.809867425	1.990241841	4.003473474	2.648476484
gene_0177	-1.108979047	-1.624517213	-0.804814192	-1.013646643
gene_0178	1.078448021	1.381576812	0.371052314	1.31280603
gene_0179	-1.167753728	-2.257166175	-1.13445746	-0.864690669
gene_0180	0.788141004	0.478070528	0.415529524	-0.216347332
gene_0181	-1.218875073	-1.714870999	-0.878028535	-0.208293229
gene_0182	-0.087180504	-0.201766346	-0.472912265	-0.712279816
gene_0183	-1.189347431	-1.342223565	-1.240560082	-1.342765279
gene_0184	-0.80943176	-0.848498879	-0.793232937	-1.141187596
gene_0185	-0.715927045	-0.398483701	-0.502678893	-0.538115503
gene_0186	-0.207205392	-0.601565515	-1.017534403	-1.324320754
gene_0187	0.15809261	-1.067938559	2.148258242	1.508982139
gene_0188	0.596702544	0.519432589	-0.181283056	-0.021682583
gene_0189	-0.396947884	-0.274651	-0.411536476	-0.163098534
gene_0190	0.766575248	0.701785198	0.558343324	0.233049972
gene_0191	-0.424691473	-0.436546791	-0.584018933	-0.423634325
gene_0192	0.977712974	1.478898185	1.053395471	1.219194324
gene_0193	0.844971348	1.343060234	0.877241263	0.260071883
gene_0194	-1.272388624	-1.163711739	-1.027196052	-0.826041584
gene_0195	2.624238988	-0.060908363	1.977894772	0.943374719
gene_0196	0.225910844	0.183721716	1.906371576	1.933891801
gene_0197	-0.074852572	0.381047444	-0.377158258	0.121518827
gene_0198	-0.634558782	-0.930041958	-0.910925122	-1.096748356
gene_0199	0.022435038	-0.388921493	-0.129443788	-0.946495397
gene_0200	-0.934316267	-0.578591412	-1.023487121	-0.839277017
gene_0201	1.507909689	0.338515009	3.954699041	2.483854637
gene_0202	-0.38426737	0.063641006	0.857651727	0.954249149
gene_0203	0.376524646	0.110501097	0.048649616	-0.19650027
gene_0204	-0.725282823	-0.49521054	0.517665946	0.782202091
gene_0205	-0.216854339	0.140214311	0.51587399	0.685287684
gene_0206	-0.901282537	-0.601041523	-1.052990145	-1.508226131
gene_0207	-2.901452324	-2.972186643	-2.578486334	-3.293607984
gene_0208	0.725021079	1.448648286	-0.037420214	0.805888711
gene_0209	-0.974666839	-1.416348351	0.906267702	-0.217454269
gene_0210	-1.863306916	-2.616234255	-1.939758718	-2.520282123
gene_0211	-0.707066771	-0.664173617	-0.986996986	-0.510562872
gene_0212	1.992104144	1.279131498	2.695944182	2.190737644
gene_0213	-0.371294353	0.560706001	0.180404601	0.666332196
gene_0214	-0.467147551	-0.544573539	-0.631712893	-0.209494005
gene_0215	-0.578360311	-0.907189476	-1.127813458	-0.799974223
gene_0216	-0.261126585	-0.431762089	-0.500980297	-0.295270913
gene_0217	-0.094081691	-0.230761974	0.187517006	0.853177394
gene_0218	-1.412596147	-1.023640489	-1.049321967	-1.321653609
gene_0219	-0.615135081	-0.49189486	-0.642203015	-0.338490374
gene_0220	-0.032745405	0.221441365	1.673318418	2.414312156
gene_0221	-0.889846721	-0.414496189	-0.725809363	-0.78979
gene_0222	0.310117734	0.040837363	-0.564110859	-0.283266068
gene_0223	-1.653029015	-1.930624236	-1.569678999	-2.062507366
gene_0224	-0.795857613	-0.789137859	-0.950951115	-1.028649512
gene_0225	0.001396574	-0.304964455	-0.727517953	-0.80916463
gene_0226	-1.329320639	-1.140151352	-0.769524615	-0.742847197
gene_0227	0.762038785	1.252950205	3.150356788	2.323720612
gene_0228	-2.749427973	-3.503418816	0.205124033	-0.012165443
gene_0229	0.52392626	0.672328474	0.523138724	1.212847247
gene_0230	0.552224793	0.389139621	0.419994093	0.008668195
gene_0231	-1.707725372	-2.277610451	-0.41536046	-1.285665404
gene_0232	0.789244359	0.509332952	0.194418844	-0.111444645
gene_0233	2.100559478	0.793518645	4.378463218	2.799350103
gene_0234	0.10193616	0.188785517	0.402957902	0.523516519
gene_0235	-3.082186088	-3.193329166	-2.928427289	-3.667499697
gene_0236	1.450113024	1.743422064	0.956695937	1.166765621
gene_0237	-0.809770893	-0.736073545	-1.361561559	-0.781764227
gene_0238	0.811778918	0.776022004	0.702103161	0.559441494
gene_0239	-2.580175914	-2.360701383	-0.955029653	-2.290462268
gene_0240	0.828869191	1.057471791	0.228302675	-0.230400166
gene_0241	0.306517922	-0.307258739	2.474158908	1.752078032
gene_0242	-0.833940485	0.036927378	-0.350520429	-0.612395709
gene_0243	1.972801525	0.731227073	2.851102392	2.06222533
gene_0244	0.001451376	0.433722725	0.593513515	0.748215766
gene_0245	1.265830032	0.98541917	0.404083448	0.166614734
gene_0246	-0.565977212	-0.265767394	-0.271138127	-0.61187748
gene_0247	0.094854335	-0.266834909	-0.019537449	0.593545661
gene_0248	-0.462170292	-0.500823966	-0.183383843	-0.042179329
gene_0249	2.078589049	1.34614636	2.938157918	2.280441028
gene_0250	1.75821968	1.275322149	1.42727535	0.024920167
gene_0251	0.599960995	0.806155897	0.047569277	-0.122657069
gene_0252	0.335230626	0.879740177	0.276395151	0.431177962
gene_0253	-1.863623089	-2.388174066	-2.105658882	-3.063403657
gene_0254	-1.171011536	-1.01266125	-1.380327264	-0.85178408
gene_0255	-0.067100676	-0.178384306	0.392109069	0.385953923
gene_0256	-1.284293021	-1.472582554	-1.60646237	-2.152332156
gene_0257	-2.578704985	-2.814361731	-2.393298836	-2.888033228
gene_0258	-0.549347236	-0.79886055	-0.222749099	-0.602961636
gene_0259	-0.837587642	-1.01980543	-1.711056554	-0.574246501
gene_0260	0.737889078	0.854804196	0.696614339	0.876183467
gene_0261	-0.174010208	-0.548026844	-0.518424145	-0.425539364
gene_0262	-2.06118642	-2.20580395	-1.599755121	-1.821347869
gene_0263	0.069212997	0.476930913	-0.115498198	-0.172856682
gene_0264	-1.287988804	-1.282532829	-1.590819673	-1.496399993
gene_0265	-1.034826081	-1.042239978	0.515688832	-0.148176249
gene_0266	0.159658109	0.192796762	0.080361796	0.038070415
gene_0267	0.144543877	0.425545343	-0.232035735	0.042251563
gene_0268	1.222940876	1.102981203	1.532696517	1.182482816
gene_0269	0.49706056	-0.2076612	1.288242315	1.603047182
gene_0270	-0.122456065	-1.384878559	1.211305822	0.628288014
gene_0271	0.982216376	-0.440693869	2.405958323	1.666020896
gene_0272	-0.78538901	0.682973179	0.332617504	0.412625978
gene_0273	-0.814431969	-0.988592387	-0.589752294	-0.508172189
gene_0274	0.309815844	0.529409577	0.015780257	0.00641361
gene_0275	0.220691585	0.03739426	-0.019450579	-0.283933539
gene_0276	1.149806245	0.952954	0.944973339	1.064482869
gene_0277	-1.765789594	-1.538988935	-1.897233074	-0.831806558
gene_0278	0.94734502	0.807213428	0.59681878	0.567168595
gene_0279	0.3251648	-0.090146569	0.051819115	0.134951972
gene_0280	0.171608532	-0.382889701	-0.295544292	-0.95149563
gene_0281	-1.132565069	-1.597067629	-1.212598506	-1.696870044
gene_0282	0.839800571	1.301405862	0.491111782	-0.449730798
gene_0283	2.091315111	1.865538523	1.012276764	0.6075391
gene_0284	-2.573496377	-2.621110006	-2.07616692	-2.534599424
gene_0285	1.214691429	0.855825881	1.743270878	1.956155951
gene_0286	-3.13255798	-3.673220323	-2.562215717	-3.697837048
gene_0287	0.990370907	-0.569361744	1.103798962	0.474559339
gene_0288	-0.882359339	-0.64320099	-1.672744747	-1.622588109
gene_0289	-1.136241864	-0.751696842	-1.053191332	-1.24276735
gene_0290	1.342597966	1.690771155	1.681580961	1.506633444
gene_0291	-0.10030235	-0.125795895	-0.011577009	0.282079961
gene_0292	-1.834310368	-2.239714071	-2.053574986	-2.38444062
gene_0293	0.149785733	0.098338144	-0.127358115	-0.100507409
gene_0294	1.168713511	2.376587962	2.935524119	2.151480909
gene_0295	-0.692181832	-0.367584071	-0.30045609	-0.24083353
gene_0296	0.686494735	2.239418569	1.657412171	2.661708784
gene_0297	0.673536456	0.610417363	0.638767901	0.57427238
gene_0298	-0.623682365	-0.969363967	-0.104348465	0.408792429
gene_0299	0.605453184	0.398913395	0.080933062	-0.603019544
gene_0300	1.93985623	1.070715678	0.018626039	-0.144842339
gene_0301	-0.520823748	-0.642228198	-0.733219088	-0.427190603
gene_0302	-0.100619856	-0.164685274	-0.072322089	0.065205204
gene_0303	0.67469946	0.816026494	-0.017616243	-0.039656797
gene_0304	-2.136505235	-2.631684333	-1.941034027	-2.640504579
gene_0305	0.738354529	0.784032208	1.03412756	1.367016341
gene_0306	0.630352762	0.819537459	0.078103092	0.097897984
gene_0307	0.510119754	0.647822817	-0.305478377	-0.235660827
gene_0308	-0.361184898	-1.135211777	-0.819017797	-1.973986381
gene_0309	0.530053564	0.533307943	0.520655057	0.573559523
gene_0310	0.268591801	0.683782351	0.037465629	0.278912927
gene_0311	0.579540856	0.905475626	0.444024299	0.809470017
gene_0312	-0.192625715	-1.289670407	0.496977591	0.03546118
gene_0313	0.288774157	0.509433529	0.62370682	0.455824896
gene_0314	-1.976952118	-2.661716713	-2.437648328	-2.753359048
gene_0315	0.628197003	1.004970527	0.745178175	1.039140971
gene_0316	-0.714077558	-0.350428877	-1.042258162	-1.229461663
gene_0317	-0.640976556	-0.028231883	0.175362454	0.713997686
gene_0318	-1.282471336	-1.785440559	-1.471460228	-1.506356147
gene_0319	0.492278228	0.213323413	1.72028607	2.028788465
gene_0320	-1.370409335	-1.706269753	-1.835753931	-1.591590288
gene_0321	-0.384207848	-0.252891473	0.012404285	0.007570887
gene_0322	0.136363848	0.236909259	0.646813322	0.131891828
gene_0323	0.073370629	0.254562235	0.046435646	-0.163735597
gene_0324	-2.067937817	-2.613741931	-2.155852422	-3.656038485
gene_0325	1.542070176	0.379727104	1.150768606	0.787709602
gene_0326	2.91839566	2.759070541	3.785056338	3.858823259
gene_0328	-2.474408805	-2.710908292	-2.341399794	-2.954893084
gene_0329	-0.880127843	-1.07896081	-0.985036062	-1.399188706
gene_0330	-0.702483644	-0.277912198	-0.810488736	-0.556275206
gene_0331	0.045583904	0.304958391	-0.562159681	-0.092241069
gene_0332	-0.354815014	-0.052931118	-0.144565349	0.172717056
gene_0333	-2.658162405	-2.486439575	-1.124267931	-2.036369012
gene_0334	-1.084454615	-1.265372895	-1.270338263	-0.95674605
gene_0335	-0.025626001	0.356944638	-0.316763774	-0.373130168
gene_0336	-0.870537077	-0.08355164	-1.134477772	-0.394765029
gene_0337	1.569090599	1.197402645	0.950787588	0.486723077
gene_0338	-0.516882859	-0.257798027	-0.418408443	0.468631041
gene_0339	0.455687981	0.668943038	0.378193353	-0.160003769
gene_0340	-0.515459943	-0.620234297	-0.793572866	-1.168825064
gene_0341	-0.248323322	-0.227093856	0.504453632	0.874299917
gene_0342	0.618418687	0.909553862	0.865599306	0.805941095
gene_0343	0.416128272	0.627480679	-0.019865301	0.15285219
gene_0344	-0.040532427	-0.0357795	1.030887049	1.370366817
gene_0345	1.087307352	1.503833206	1.728055715	1.040098711
gene_0346	-0.614755628	-1.200403695	-1.007718604	-1.498160015
gene_0347	0.650524984	0.760061588	0.658866047	-0.304533182
gene_0348	0.328598219	-0.057567736	1.270014334	0.303800331
gene_0349	-0.205501694	-0.993008326	-0.591128525	-1.444716206
gene_0350	0.511272981	0.357330064	0.312013128	0.09998464
gene_0351	1.070058124	0.304808397	1.212672678	0.497891605
gene_0352	1.130251291	1.401032049	0.637185299	1.418265328
gene_0353	1.486545886	1.419787978	1.352003374	0.831948486
gene_0354	1.639659657	1.186435288	1.485578175	1.125509815
gene_0355	0.040976519	0.516909707	0.82197938	0.982247667
gene_0356	2.157490122	1.645960468	1.448165392	1.062363461
gene_0357	1.986560759	0.97551663	1.642365255	0.839120319
gene_0358	0.32589058	0.533273807	-0.272003631	-0.651848699
gene_0359	-0.437730132	-0.25399494	-0.191432782	-0.004366183
gene_0360	-0.810170105	-1.245447441	1.575021032	0.825497531
gene_0361	0.178566175	0.051869531	0.275255969	0.401858166
gene_0362	-0.573433817	-0.724373639	-0.942477285	-0.543619136
gene_0363	-1.672574181	-1.829618299	-1.754978103	-2.017221845
gene_0364	0.254072537	0.19606416	-0.234604531	-0.261594309
gene_0365	-0.57047261	-0.579673449	-0.738745929	-0.594145507
gene_0366	-1.307231929	-1.850328942	-1.187405881	-1.139379936
gene_0367	0.872352391	0.77633436	0.465053899	0.335967783
gene_0368	-0.576040349	-0.227587932	-0.350735227	-0.358739687
gene_0369	0.169494808	0.512410769	0.208012761	0.148503882
gene_0370	-1.234442553	-0.629756313	-1.486505741	-1.522631579
gene_0371	-0.320023976	-0.281029381	-0.428945131	-0.511713334
gene_0372	0.520813944	0.553300044	0.418562781	0.506551403
gene_0373	0.169459043	0.162612697	0.815109128	0.617065483
gene_0374	0.523321909	0.39080618	0.481111615	0.196141558
gene_0375	-0.631372493	-0.576199604	-0.962272781	-0.797186655
gene_0376	-0.670925612	-0.643715173	0.916403203	0.63788123
gene_0377	-0.151254206	0.761345692	0.618067152	0.107388576
gene_0378	-1.103167857	-1.503250643	-1.632595537	-1.295441331
gene_0379	0.103158568	0.390979075	-0.016184133	0.280912556
gene_0380	0.40363496	0.857436498	0.86291589	0.959414268
gene_0381	-0.748056508	-1.174058964	-0.975211886	-0.841626332
gene_0382	1.662858181	-0.750792262	3.176354342	1.481686529
gene_0383	-0.608471603	-1.472169455	-1.026193032	-1.927822929
gene_0384	-1.769854534	-1.059808213	-1.006290959	-1.046185599
gene_0385	0.93902976	0.6082322	1.665782337	1.759284424
gene_0386	1.645784172	0.599070993	4.563146888	2.766065127
gene_0387	0.231025508	-1.397776529	0.577365853	0.56640381
gene_0388	0.503895688	1.048210555	0.368687109	-0.139557694
gene_0389	-1.132477299	-1.013185646	1.221983991	2.014774603
gene_0390	-0.516606607	-0.182131418	0.470835777	1.573341131
gene_0391	-0.930226033	-1.057266725	-0.631422054	-0.633316699
gene_0392	-0.488245019	-0.820478192	-1.141454369	-0.67516844
gene_0393	0.937424082	0.817636552	0.516747844	0.129707462
gene_0394	0.441125416	0.346985759	0.44692922	2.127606641
gene_0395	0.562090015	0.176357296	-0.016939564	-0.707114657
gene_0396	0.653435411	1.145854153	0.35961363	0.04911414
gene_0397	2.016711028	0.533370099	1.844206887	0.984637779
gene_0398	-0.727318248	-0.202738207	-0.611919116	-0.197971593
gene_0399	-0.038818505	0.267641937	-0.673386692	-0.176182899
gene_0400	-1.252031179	-1.852671776	-0.994128412	-1.536504119
gene_0401	0.440348912	0.43729669	0.029304661	-0.096611436
gene_0402	0.63231211	1.394933829	0.609991393	1.249618514
gene_0403	-0.774582777	-1.461109019	-1.813611283	-2.551713007
gene_0404	0.798061504	1.58380145	1.152324923	1.458906543
gene_0405	-0.162007688	-1.368977124	0.149114369	-0.744009055
gene_0406	-0.253452089	0.756800408	0.228647267	0.584935775
gene_0407	-2.273053514	-1.868662471	-2.317665559	-1.874213404
gene_0408	0.736690784	0.89223378	0.78701476	0.927784573
gene_0409	0.152035291	-0.090881141	0.406205261	0.654501706
gene_0410	0.545270317	0.44634292	0.097848232	0.208063515
gene_0411	-1.593120042	-1.796885884	0.044816837	0.190377509
gene_0412	-0.011747887	0.681757429	0.010051233	-0.401458604
gene_0413	-0.421542943	-1.017286368	-0.365840905	-0.514586823
gene_0414	1.433503496	-0.83308587	1.800106245	1.312811044
gene_0415	-0.266699347	-0.444575667	-0.482096098	-0.323746488
gene_0416	-1.232634605	-1.496999132	0.834266113	0.108895805
gene_0417	0.088446421	-0.565005425	-0.420128939	-0.328186778
gene_0418	-0.220218405	0.150632771	-0.174139728	-0.230393524
gene_0419	0.664387318	0.570198856	-0.010419863	-0.152530893
gene_0420	-0.419128237	-0.558888744	-0.007903142	0.558968545
gene_0421	0.596558345	0.625475662	-0.05823153	-0.29303977
gene_0422	0.380251706	0.4330609	-0.009062826	-0.209223412
gene_0423	0.401303796	0.726207831	0.129617302	-0.151053839
gene_0424	-0.426247893	-0.312399815	-0.557258727	0.386349814
gene_0425	1.274679145	0.621564463	1.069288429	0.467778851
gene_0426	-2.207392616	-2.196160042	-2.352428923	-2.688845411
gene_0427	-0.649114938	-0.408487649	-0.888295044	-0.665808524
gene_0428	0.735962161	0.91884973	0.38548206	1.123301192
gene_0429	-0.230179528	-0.484331201	-0.572148158	-0.622782041
gene_0430	-0.753584802	-0.13066726	0.98950262	1.023102799
gene_0431	0.204278453	0.560493752	0.022863626	-0.593255725
gene_0432	0.921303618	0.478429285	0.680410926	0.097348085
gene_0433	-0.450935488	-1.074519132	-1.179662094	-1.257159964
gene_0434	-1.243370746	-0.748527521	-1.018689635	-0.928179062
gene_0435	0.274887708	0.08031641	-0.117365603	0.14265621
gene_0436	1.42601042	1.075117669	-0.218421593	-0.571747553
gene_0437	1.198350302	1.081768419	0.656191921	0.07630882
gene_0438	-1.246028722	-1.004248379	-1.715789853	-1.346773065
gene_0439	1.810119087	1.410752152	1.265657412	0.469783345
gene_0440	0.994941097	0.228847502	0.509835201	-0.434877432
gene_0441	0.205179918	0.54594104	0.061535063	0.267248744
gene_0442	-1.404384068	0.08534674	0.450065552	0.649811451
gene_0443	0.467518781	0.776200065	2.422486761	1.690729488
gene_0444	-0.82268841	-1.614463319	-0.703507713	-0.547359275
gene_0445	0.563149319	0.934374307	0.921227251	1.136882734
gene_0446	-0.773486045	-1.125846073	-2.172633815	-2.412708441
gene_0447	0.778175214	-0.732631865	2.538922566	0.291984181
gene_0448	0.856647701	0.268427207	1.610557122	1.681835227
gene_0449	0.660243671	0.889985061	1.584558938	1.030023482
gene_0450	0.073730654	0.51358112	-0.19728861	-0.219965533
gene_0451	-0.781992075	-0.4799115	-1.069800717	-0.803729566
gene_0452	0.030072187	0.820235905	1.374656472	1.790677117
gene_0453	-0.226778378	-0.63556479	-0.476866731	-0.550873268
gene_0454	-0.852057449	0.176664805	0.374601658	0.721990924
gene_0455	-1.666212137	-2.059030956	-1.463284792	-1.884984736
gene_0456	0.766509574	0.570674095	1.417586681	0.949500426
gene_0457	0.797227579	1.55682494	0.302326755	0.960582335
gene_0458	-0.855435331	-1.598669886	-1.199941171	-2.17732289
gene_0459	-1.707148364	-1.489180219	-0.34673714	-0.287875353
gene_0460	-1.122403247	-1.504839512	-1.638829775	-0.655055671
gene_0461	1.180805737	0.86699578	0.708444025	0.752289655
gene_0462	-0.507849229	-0.75919988	0.728820328	1.034772637
gene_0463	-1.234884886	-1.564632151	-1.150873845	-0.956058096
gene_0464	-0.460552333	0.339144642	-0.679400595	-0.016043774
gene_0465	-1.128490089	-1.292446034	-1.978819182	-0.894192725
gene_0466	1.000196338	0.841550562	1.305140245	0.71110923
gene_0467	0.658707517	0.811102816	0.125778874	-0.190980029
gene_0468	0.728105676	1.262158266	0.934392929	1.421066095
gene_0469	0.870523536	0.794801951	1.388276451	1.70371068
gene_0470	0.017145785	0.109989877	2.613595783	1.048704951
gene_0471	-0.826140691	-1.056341882	-0.540702757	-0.99750366
gene_0472	-1.058579275	-1.314363702	-1.158904479	-1.152413191
gene_0473	0.469158152	0.711112134	0.633534779	1.014566418
gene_0474	-0.457690161	-0.584699104	-0.726665014	-0.410905829
gene_0475	1.253388831	1.349866438	0.984703505	1.353522941
gene_0476	0.605423899	-0.063351784	1.057367947	0.996737741
gene_0477	-0.06740402	-0.169710482	-0.75633038	-0.571756575
gene_0478	-1.218168273	-1.511235516	-1.517227628	-1.806932074
gene_0479	0.630142621	0.943760542	1.029320581	1.236030673
gene_0480	0.634311982	0.926335533	1.409473981	1.492351402
gene_0481	-0.233606417	-0.353301308	-0.852568056	-1.298986828
gene_0482	0.140269174	-0.050392539	-0.501831687	-0.136556727
gene_0483	1.067188602	2.212631843	1.453883364	1.859124939
gene_0484	-0.053740111	-0.477317438	2.439962718	1.631157751
gene_0485	0.644975471	0.945432719	0.333559094	0.1976702
gene_0486	-0.37895563	-0.227216572	0.101111228	0.534896384
gene_0487	0.026390471	-0.213534959	0.531882064	0.587734682
gene_0488	0.037277136	0.070439949	-0.336149936	-0.340530138
gene_0489	-0.04053769	0.142234237	0.237707439	0.725087486
gene_0490	0.653058973	0.799617292	-0.154904162	0.394242594
gene_0491	0.168385325	0.340580514	-0.296410853	0.046568774
gene_0492	1.223391119	1.331656379	2.120968624	2.642237
gene_0493	-0.037756925	-0.028028682	-0.386681466	-0.377565091
gene_0494	0.63556803	1.079486181	0.421815831	0.709942093
gene_0495	0.060817845	0.417534637	-0.187555358	-0.178038784
gene_0496	0.261307017	0.140237871	0.816938042	1.073450534
gene_0497	1.491972514	0.781257577	1.631610304	1.033305759
gene_0498	0.405193757	0.614263548	0.200534382	0.185642615
gene_0499	0.610544352	0.352892576	-0.176569148	-0.426225808
gene_0500	1.000811563	1.051602294	0.691420609	0.109949491
gene_0501	-0.469378286	-0.530523662	-0.555725785	-0.195781271
gene_0502	-3.09663872	-2.513689459	-2.25197952	-2.504893199
gene_0503	-1.598555418	-2.29549897	0.574062486	-0.316424016
gene_0504	-0.708187089	-0.579331675	-1.139065555	-1.230093093
gene_0505	-2.356881068	-2.467495578	-1.714863625	-2.323154733
gene_0506	0.423173914	-0.262593731	1.484014135	0.876617527
gene_0507	0.743620826	1.687355764	3.253263131	2.269204184
gene_0508	-0.225329987	-0.133650369	-0.289578205	-0.849176396
gene_0509	-0.654460404	-1.429439728	-0.9191836	-1.18623969
gene_0510	-0.559486587	-0.560568771	-0.095962813	-0.40367698
gene_0511	-2.93265167	-2.825121868	-2.261389854	-3.27404966
gene_0512	0.736379856	0.569255991	0.530097852	0.865200229
gene_0513	-1.730937085	-2.228479552	-2.672106047	-3.336832827
gene_0514	-0.72828297	-0.961005921	-0.90706065	-1.301487147
gene_0515	-0.534062092	-0.646656898	-1.152156121	-0.63219557
gene_0516	0.998121368	-0.183410797	0.731662871	-0.125419397
gene_0517	0.016461313	-0.030634523	-0.678088512	0.038685111
gene_0518	-0.953999794	-1.120420291	-0.830626692	-0.605479017
gene_0519	0.890500264	0.612473871	0.06384421	-0.789369709
gene_0520	0.764571707	1.244288574	0.236093761	0.556237131
gene_0521	-0.895149834	-0.831185176	-0.490663675	-0.703454511
gene_0522	-3.395090726	-4.154586217	-3.07016119	-4.592706337
gene_0523	1.898803317	3.258309152	2.754245236	1.828861433
gene_0524	0.196318755	0.259417218	0.20787608	0.195482555
gene_0525	2.880446958	1.363640348	2.47576587	3.021339306
gene_0526	1.04478328	1.309238509	2.210153725	2.761452118
gene_0527	1.550969953	1.777724015	1.122496487	1.466993671
gene_0528	0.206881015	0.117917408	-0.651448948	-0.838438557
gene_0529	4.306489405	3.771699451	4.155404103	1.978690166
gene_0530	-0.274737942	0.191430474	1.535095933	2.04595727
gene_0531	1.089036411	0.92741971	1.226753324	0.692077852
gene_0532	-0.673397943	-0.636257589	-1.098443766	-1.201850894
gene_0533	1.438331615	1.445522125	0.756013381	0.519063712
gene_0534	-1.351139781	-1.933786434	-0.77474725	-0.977155705
gene_0535	1.095636935	-0.156802682	1.04215483	1.268794038
gene_0536	-0.495759459	-0.34907729	-0.95045408	-0.851192433
gene_0537	-1.205190608	-1.865859011	-1.421139125	-1.238349298
gene_0538	-0.191796489	0.116449434	-0.108472445	-0.255763825
gene_0539	0.039599389	0.735252216	1.757906328	1.464053378
gene_0540	1.703307901	1.365398078	-0.200008198	-0.060009217
gene_0541	1.623052012	0.264510484	3.345182693	2.454030835
gene_0542	-0.084002238	0.129878241	-0.12902385	-0.244493571
gene_0543	-1.100413467	-1.673054076	1.535967471	1.094097447
gene_0544	0.468957074	0.33390879	-0.084578422	0.295389295
gene_0545	0.988407165	1.20668532	0.550627783	0.842506851
gene_0546	-0.186399525	0.799627603	0.288197887	0.748915318
gene_0547	0.156733584	0.068991297	-0.075253612	-0.539598409
gene_0548	0.656418728	1.914121807	2.471797566	2.739122298
gene_0549	-1.660881709	-1.661444694	-1.716550065	-1.478789656
gene_0550	0.211234628	0.355975127	-0.426296581	0.200518706
gene_0551	-0.355396874	-0.209414545	0.14809032	-0.041182284
gene_0552	3.306866697	0.301854043	3.121804187	1.490568356
gene_0553	-0.67128107	-1.413043806	0.084211365	-0.413121756
gene_0554	0.911783045	0.943132141	1.045021785	0.644134401
gene_0555	-0.107458129	0.185455888	-0.529519621	-0.438541637
gene_0556	1.523497964	1.088755628	2.540877383	1.896028026
gene_0557	-0.382942301	0.467082752	-0.564914601	0.152755353
gene_0558	-1.916900475	-1.986276364	-1.414327725	-2.349885655
gene_0559	-2.125294329	-3.348536368	-2.40954631	-2.470917271
gene_0560	-0.619304413	-0.268216216	-1.06497608	-0.879126468
gene_0561	1.087157943	2.434530674	3.46117255	3.022589768
gene_0562	0.11085422	1.525306928	1.324588387	1.271250367
gene_0563	-0.363526697	-0.655567386	-0.799288656	-0.535509501
gene_0564	-0.556239671	-0.189117681	1.636970516	1.745515981
gene_0565	0.004309792	-0.170259571	0.243265465	0.227305519
gene_0566	1.248577887	3.53442692	3.386871969	1.242121957
gene_0567	1.135275435	0.990137162	0.927652991	0.820431746
gene_0568	-0.270968586	-0.08172522	-0.074495455	0.401322707
gene_0569	0.166352608	0.29314304	0.062237091	-0.274834441
gene_0570	-0.861546617	-0.563324422	0.33618441	0.282482319
gene_0571	1.569995904	2.909175375	3.317268889	4.814716505
gene_0572	-0.084501133	-0.025438565	-0.002720065	0.225707129
gene_0573	-1.719350459	-1.531617855	-1.93284029	-2.164360416
gene_0574	0.791081937	0.555456049	1.065665042	0.837450472
gene_0575	-0.540298736	-0.412572218	-0.76714621	-0.756396666
gene_0576	0.551400586	0.253012605	0.906600573	0.697987196
gene_0577	-0.574876638	-0.426827914	-0.772425551	-0.376130832
gene_0578	-1.234544854	-0.794084859	-1.077118126	-0.881253402
gene_0579	-1.307577917	-1.267631257	-0.445561014	-0.768779643
gene_0580	-0.976091532	-1.700050784	-0.422053641	-0.976007538
gene_0581	0.552862084	0.283077638	1.289698609	0.984966996
gene_0582	-2.254831353	-0.91998831	-0.682410059	-0.551901041
gene_0583	0.456639109	0.15449293	0.945675011	1.353287636
gene_0584	-0.384387228	0.055794462	-0.928082724	-0.021648975
gene_0585	0.096501634	0.208873647	0.331494155	0.032157699
gene_0586	0.457908231	-1.177343825	0.691084452	-0.203673526
gene_0587	-0.097509243	0.850354091	0.153926937	0.290430903
gene_0588	-1.301058438	-1.163177097	-1.201588753	-1.508486978
gene_0589	0.512752082	1.269305846	2.233189841	3.156453871
gene_0590	-1.615383213	-1.690299762	-1.413596423	-1.63427633
gene_0591	0.279506226	-0.030895599	-0.096680632	-0.789290701
gene_0592	0.310980341	0.095379851	-0.142809489	-0.428266154
gene_0593	0.070230384	-0.136766139	-0.199650642	-0.604205112
gene_0594	0.195535832	-0.1613866	-0.320406528	-0.364491386
gene_0595	1.531908519	0.729337189	1.604921294	0.821657277
gene_0596	-0.713974103	-0.414582151	-0.755148331	-0.240511744
gene_0597	0.513721238	0.771346747	0.929373262	1.610107061
gene_0598	-0.747885189	-0.673230368	-0.716068267	-0.370098367
gene_0599	-1.711165709	-1.794914128	-1.833046712	-2.255203996
gene_0600	-0.546625696	-1.115390083	1.743441415	-0.126828608
gene_0601	0.658621636	0.07596889	0.569774269	0.149560524
gene_0602	0.844224283	1.184135084	0.729032144	-0.032418243
gene_0603	0.294180687	-0.207651706	1.470450272	1.600024726
gene_0604	0.357806822	0.77316632	-0.268360925	0.073549534
gene_0605	0.672067208	0.712615838	1.162279566	1.350548807
gene_0606	-0.250094671	-0.774199543	-0.377004493	-0.70470129
gene_0607	-0.169526839	-0.211816373	-0.066297192	0.215531677
gene_0608	1.197300239	0.527567822	0.493971406	0.633429495
gene_0609	0.420437394	0.620761814	1.468496606	0.793640605
gene_0610	1.110404114	-0.037142007	0.587800202	0.12775302
gene_0611	0.093618689	0.091516008	-0.401099317	-0.486569806
gene_0612	-0.501815601	0.066977095	-0.687194659	-0.099471999
gene_0613	0.556158569	0.812548579	0.447464932	0.457865713
gene_0614	0.981617174	0.951053862	0.235169954	0.154695028
gene_0615	-0.388480318	-0.435794907	-0.347400449	0.114092952
gene_0616	0.266311051	0.313026711	-0.321102894	0.28259956
gene_0617	-0.843586505	-0.735988049	1.422613785	-0.463059277
gene_0618	0.591693182	0.337404422	0.370180831	0.410770752
gene_0619	-0.108492305	-0.099626249	-0.433287155	-0.237430265
gene_0620	0.38273477	0.782533989	0.414381493	0.616569114
gene_0621	0.674262874	-0.352561416	2.11655307	1.341163921
gene_0622	-0.74864784	-0.436504247	-0.678389384	-0.253170673
gene_0623	0.283249209	0.609713733	0.634425898	0.213285466
gene_0624	-1.043116782	-0.785072261	-1.063735516	-0.813511905
gene_0625	0.797325139	-0.049745873	0.14205343	-0.400580973
gene_0626	0.636884495	0.396390315	0.04451778	-0.298225773
gene_0627	-0.446129947	-0.311224166	-0.709966119	-0.867688138
gene_0628	-0.783517996	-1.431422066	-0.37958923	-0.881692009
gene_0629	-0.778068361	-1.556568227	-1.20083026	-1.635843676
gene_0630	-0.950667366	-1.641271921	-1.43032345	-2.476964874
gene_0631	-1.265818567	-1.399727321	-0.482531624	-1.200372952
gene_0632	1.946471804	-0.148595673	2.74792195	1.543157775
gene_0633	1.491199978	0.700225125	2.28677963	2.378400303
gene_0634	-0.470152777	-0.192460754	-0.260884504	0.210547772
gene_0635	-0.624008733	-0.27329837	-0.542894203	-0.273457698
gene_0636	0.389456841	0.849158646	0.24330536	0.737571161
gene_0637	0.486551363	1.08753543	1.710346405	1.465132497
gene_0638	1.416826704	-0.161432999	3.498784203	2.17990876
gene_0639	0.262647173	0.359767099	-0.505810221	0.089894659
gene_0640	-0.572832825	-0.888894267	-0.696157825	-1.316999991
gene_0641	0.855170903	0.158646184	-0.029821782	-0.635574945
gene_0642	-1.04793912	-1.058797985	-1.144902352	-1.358605773
gene_0643	-0.071906226	-0.411993943	-0.212493967	0.233850995
gene_0644	-1.344104679	-1.896817203	-1.472261565	-2.449170703
gene_0645	-0.067660012	0.066823322	-0.206333378	-0.127445458
gene_0646	0.100293327	0.183494263	0.226098305	-0.025426941
gene_0647	0.426370406	1.564458893	2.811955345	3.109922284
gene_0648	0.115686977	0.66664601	0.894517417	0.813518151
gene_0649	-0.14382117	0.123106576	-0.647875635	-0.032110642
gene_0650	-0.601883471	-0.303136773	-1.061192931	-1.030817491
gene_0651	-0.641592497	-1.272630397	-1.016007544	-0.838129275
gene_0652	-1.012302401	-0.88787022	-1.368645394	-1.36172779
gene_0653	-1.281364486	-1.619459849	-0.73771164	-1.476367722
gene_0654	-1.418557688	-1.648650727	-1.171771337	-1.793543234
gene_0655	0.789790049	0.924447146	0.436235774	0.369677848
gene_0656	-0.039235319	-0.052345927	-0.333909249	-0.669174751
gene_0657	0.00150893	-0.72339091	0.366870278	0.019190941
gene_0658	-1.344641925	-0.755220833	-1.235132919	-1.301460993
gene_0659	-1.524789169	-1.46044434	-1.400375329	-1.430778312
gene_0660	0.802086895	1.559397673	0.636946855	0.628768202
gene_0661	1.184966833	0.177104246	1.589953907	1.221826231
gene_0662	1.067744089	1.172795416	0.270415861	-0.058191483
gene_0663	0.440849038	1.211218952	2.598334314	3.252956666
gene_0664	-1.399295823	-1.065434237	-1.612409585	-0.951397769
gene_0665	-1.238934397	-1.578337635	-1.822363511	-2.03339083
gene_0666	0.668727072	0.548854348	0.197114561	-0.143854849
gene_0667	0.039474137	-0.059256546	-0.29879216	-0.292343354
gene_0668	-2.284293823	-2.892762288	0.122999931	-1.540151026
gene_0669	0.433259735	0.787733333	0.192779436	0.085681125
gene_0670	1.033329634	0.405333678	0.836306073	0.427719826
gene_0671	-0.549712478	-0.060363814	0.410716519	0.152435474
gene_0672	0.616925127	-1.140573437	0.751470914	0.866783028
gene_0673	1.692654684	0.61868111	1.918256693	-0.519280533
gene_0674	0.174136153	0.919484923	0.760218678	1.372395733
gene_0675	-0.073382975	-0.118728635	-0.400300448	-0.115592419
gene_0676	-0.971053652	-0.779197817	-0.102817183	-0.097482488
gene_0677	-1.094832032	-1.473127629	-1.114074085	-1.367293817
gene_0678	-0.102474093	0.107641221	-0.411282327	-0.602230546
gene_0679	1.178222294	0.93630673	2.584590548	1.818355662
gene_0680	0.948357968	0.933317012	-0.136780102	0.090648996
gene_0681	1.267502273	0.761166329	0.804358432	0.626403654
gene_0682	1.221454437	1.545463554	1.000212928	1.394092905
gene_0683	0.347682877	1.129526639	3.030087246	2.622720743
gene_0684	0.404782862	0.249274835	-0.060097594	-0.118579442
gene_0685	-0.061743642	0.944448856	-0.529480382	-0.703283378
gene_0686	1.111329491	0.918706349	0.389744097	-0.094986063
gene_0687	0.995012314	1.352088178	1.444597628	1.875144029
gene_0688	-0.908947748	0.069066482	1.58530571	1.576971025
gene_0689	0.559290037	0.861126838	0.721322813	0.646317833
gene_0690	0.626426	0.722794084	0.140052448	-0.177193904
gene_0691	-0.344136143	0.143506689	-0.744718	-0.13628548
gene_0692	0.816983428	0.805642875	2.923601708	1.553834278
gene_0693	-0.05178508	-0.502326134	1.406356527	0.504328446
gene_0694	-0.96206355	-1.026225762	-1.316333194	-1.32732762
gene_0695	-0.092500457	-0.49647068	-0.741682501	-0.432582117
gene_0696	1.066080219	0.651454995	0.857057085	0.673516712
gene_0697	0.621162237	0.495917688	0.086758045	-0.126942852
gene_0698	-0.106103744	-0.330236546	-0.687156738	-0.513352785
gene_0699	0.595104544	0.304845616	0.648309699	0.797077359
gene_0700	0.542771158	-0.208559046	-0.005120458	-0.000506381
gene_0701	0.573360125	0.410840703	0.291931493	0.493474961
gene_0702	2.149692425	1.569340575	3.538384053	1.844888634
gene_0703	0.733429536	1.130826585	-0.128090658	-0.200042222
gene_0704	-0.119741985	-0.131982405	-0.035901139	0.77266383
gene_0705	-0.025774608	-0.638578871	-0.164261701	0.351331932
gene_0706	1.188319775	0.614694151	0.071685258	-0.279270877
gene_0707	-1.250064621	-1.285901385	-1.495366598	-1.577896581
gene_0708	-1.828137847	-2.491072634	-1.177893078	-1.932767696
gene_0709	0.88414916	0.67664396	0.579815832	0.256389131
gene_0710	1.066353927	0.879893386	0.524147699	0.134564126
gene_0711	-2.360578932	-2.520988701	-2.178609086	-3.082846244
gene_0712	0.884206115	1.113800398	1.159057161	0.713294696
gene_0713	1.272317644	0.806414828	3.385808727	2.230354483
gene_0714	0.253011617	0.327309481	-0.421508596	-0.749931403
gene_0715	-3.564381706	-2.882589049	-3.368026949	-3.224149897
gene_0716	-0.17960982	0.090901558	-0.135844231	0.344974136
gene_0717	0.37341109	0.087617511	0.494217768	0.158648384
gene_0718	-0.926264878	-0.675169701	-1.479412733	-1.120765897
gene_0719	-0.346058981	-1.120066448	0.843377175	0.380157322
gene_0720	-0.250180461	-0.405768848	-0.53104558	-0.69298266
gene_0721	1.196422267	1.047249495	0.919546194	0.459783908
gene_0722	-0.045820562	-0.816395095	0.257626267	-0.297735735
gene_0723	1.547666898	1.571142022	0.584728512	1.230541469
gene_0724	-0.222419705	0.064143112	-0.216210157	0.565971861
gene_0725	-0.446667484	-0.54966911	-0.474087913	0.052077255
gene_0726	0.094843164	0.279128508	-0.55300631	-0.547200176
gene_0727	-1.410632151	-1.488384926	-1.532410622	-0.86066346
gene_0728	1.033680233	1.123050088	0.37228068	0.640193145
gene_0729	-2.132166727	-1.437508103	-0.940538123	-1.19349928
gene_0730	0.792590459	0.851569831	0.33845539	-0.242692238
gene_0731	0.197683194	-0.315579744	1.31212725	1.320802969
gene_0732	0.908681529	1.242820763	0.020854376	0.746841981
gene_0733	-0.203605426	0.056418713	0.014555968	0.384940544
gene_0734	-1.920410521	-1.231334879	-2.094536183	-1.225216838
gene_0735	-0.91667612	-1.205797653	-0.675424977	-0.532004634
gene_0736	0.746990732	0.945953286	0.817132713	0.754518941
gene_0737	-0.681062034	-0.879421622	-1.138134906	-1.164043194
gene_0738	0.460583499	0.526990728	-0.429101995	0.095179052
gene_0739	0.352800631	0.205985765	-0.005879891	-0.327702793
gene_0740	-0.99380624	-1.196406961	-1.178380516	-1.072797233
gene_0741	-0.054845444	-0.722733357	-0.447676201	-0.380843863
gene_0742	-0.213845531	0.831288069	0.495645031	0.974364807
gene_0743	0.697966645	0.557172846	0.147215512	0.376508834
gene_0744	0.476177913	0.869921217	1.000354793	0.92825344
gene_0745	0.539405306	0.865985507	0.036621012	0.964464792
gene_0746	0.52364068	0.172412778	-0.276614559	-0.083276078
gene_0747	0.948107414	1.155995424	0.365992951	-0.12693044
gene_0748	-0.36024773	-0.546100773	0.867247078	0.335285714
gene_0749	0.361360676	0.508248513	-0.05279228	0.251415309
gene_0750	-0.976705292	-0.966200026	-0.89136378	-0.231120463
gene_0751	-1.031779226	-1.162992288	-1.412313432	-1.512828969
gene_0752	0.22597149	0.023596132	0.655866101	1.423356271
gene_0753	0.828086543	-0.859323028	0.395235089	0.80805514
gene_0754	0.69034478	1.074559453	1.445441142	1.857034863
gene_0755	1.416710417	0.249381328	3.126991211	3.67914222
gene_0756	-0.743536958	-0.757519751	0.336465881	1.044867888
gene_0757	-0.611197595	-0.766804218	-0.515560228	-0.232292949
gene_0758	-0.440977706	-0.673473367	-0.821361473	-0.892586811
gene_0759	-0.99774502	-1.25907749	-0.882592759	-0.839563501
gene_0760	-0.561089296	-0.254966076	-0.446790002	-0.645318962
gene_0761	0.329607355	0.589558899	2.870815093	3.00104027
gene_0762	-2.79937156	-2.249142833	-3.085120037	-2.959793941
gene_0763	0.607072041	0.975150576	1.503988824	1.276775888
gene_0764	-0.205828224	-0.493608744	4.697836715	3.986676249
gene_0765	-0.613507856	-0.508356887	-0.537769952	-0.825095172
gene_0766	0.237766513	0.343145112	0.032738234	-0.192935976
gene_0767	-0.050002187	0.015213522	-0.687365808	-0.714103881
gene_0768	-1.20637504	-0.604050903	-0.539872902	-0.76844215
gene_0769	0.334126662	0.407533401	0.599087593	1.25540026
gene_0770	-0.125258135	0.368687021	-0.445539432	-0.649927159
gene_0771	-0.494696927	-0.77449125	-0.594221922	-0.604285484
gene_0772	1.857861479	1.230401249	0.644769958	0.345403166
gene_0773	0.415173038	0.28115868	-0.021631972	-0.223782362
gene_0774	2.272683309	1.439074925	-0.35031074	-0.115866575
gene_0775	-2.414369294	-2.77207467	-2.049139591	-2.691259959
gene_0776	0.218634793	0.082373667	0.816170272	0.567712021
gene_0777	-0.27613382	-0.502862712	-0.665203707	-0.858870521
gene_0778	-0.436372344	-0.623318803	-1.144776452	-0.948008693
gene_0779	0.926115536	-0.433550987	3.339061322	2.999501513
gene_0780	0.244107331	-0.027875717	-0.314455115	-0.919746008
gene_0781	0.669540873	0.582430234	0.866817755	0.6958807
gene_0782	-0.341366394	-0.160711699	-0.458837765	-0.368023751
gene_0783	-2.094876706	-2.386156515	-1.862240703	-2.735740534
gene_0784	-0.227069817	-1.255559113	0.693023387	0.263702756
gene_0785	-2.18140469	-1.239282464	-1.834810849	-1.999695033
gene_0786	-0.21893145	1.524217828	1.37954305	2.083789874
gene_0787	-1.773593029	-1.8841176	-1.335899047	-2.168548928
gene_0788	0.974683419	0.151386671	0.66476243	0.117834318
gene_0789	-0.212809179	0.019314146	-0.518180805	-0.561030118
gene_0790	0.034500083	0.081499834	0.161935103	0.18253414
gene_0791	-0.684118813	-0.363981617	-0.781287123	0.277395025
gene_0792	-0.479360009	-0.58595587	-1.237233732	-0.524266669
gene_0793	-1.139707888	-1.490296288	-1.571802757	-1.731042743
gene_0794	-2.450473863	-2.447454958	-2.370506358	-3.11127244
gene_0795	0.505834816	0.203324097	0.320159232	0.17745014
gene_0796	-0.474709159	-0.919547622	-0.682522882	-1.200551353
gene_0797	-0.940409766	-1.136964183	-0.368697669	-0.448531119
gene_0798	-0.493348617	0.167786266	-0.90833568	-0.100392327
gene_0799	-0.264824772	-0.812620076	-0.077480037	0.193529775
gene_0800	0.599218795	0.692982328	0.538740077	0.822820321
gene_0801	4.204788088	1.750622922	4.194329327	2.117366003
gene_0802	0.573437263	-0.022546641	1.258331015	1.159448772
gene_0803	0.513446841	0.110024914	0.117922679	-0.36998805
gene_0804	-2.652090045	-1.97056221	-1.44194251	-2.017143072
gene_0805	-1.016131287	-0.719732676	-1.136741306	-0.795332107
gene_0806	2.713034486	2.851192277	2.959655309	1.793363749
gene_0807	0.440969862	0.651988777	0.581349523	0.028777174
gene_0808	0.792062021	2.153940041	2.632152558	2.182045142
gene_0809	-0.407270174	-0.171937497	-0.445997055	0.073268796
gene_0810	0.3314327	0.946216984	0.264382137	0.585156377
gene_0811	0.912265805	1.313280528	0.703543138	0.905981955
gene_0812	0.163122101	0.029994302	-0.136219304	-0.004197142
gene_0813	0.617330488	0.330294945	0.073670835	-0.273745085
gene_0814	0.439255043	-0.018369441	0.167233378	0.08021387
gene_0815	1.404732759	1.813894605	1.293987132	1.111996042
gene_0816	-0.260621623	-0.526420341	-0.755461579	-1.009226143
gene_0817	-0.119734124	-0.545904701	1.990116137	1.567667478
gene_0818	0.0665545	0.756119228	0.121179218	-0.12544329
gene_0819	0.152951674	0.49592851	-0.234823085	-0.490982982
gene_0820	0.11741305	0.256646509	0.530009855	1.272601736
gene_0821	-0.430170155	-0.197596161	-0.135641227	0.476423082
gene_0822	-0.423808782	-1.07424586	-0.301581333	-0.065322245
gene_0823	-0.379419377	-0.476644595	-0.390639638	-0.248368605
gene_0824	0.338516142	-0.065595462	1.078014986	0.634632953
gene_0825	0.28407659	0.278588092	-0.261144879	-0.291093634
gene_0826	0.841866713	0.498448184	0.200156099	0.645758573
gene_0827	-1.280223662	-1.802981731	-0.667135323	-1.478031425
gene_0828	-1.522365832	-1.295034269	-1.578977158	-0.834887635
gene_0829	1.153544864	0.072609007	0.931960408	0.581665446
gene_0830	0.672435462	0.589804187	0.801331944	1.037084251
gene_0831	0.056684911	0.309884585	1.876080408	0.620056935
gene_0832	-0.597456098	-1.68364115	-0.79629503	-0.556389138
gene_0833	0.364923391	0.440715425	-0.18069402	-0.255404942
gene_0834	-0.247543505	0.104444989	-0.164923588	-0.050546819
gene_0835	-0.209323674	-0.157726533	0.350407746	0.417209153
gene_0836	-0.224995448	-0.744207163	0.18552021	-0.297180994
gene_0837	-0.234354049	-0.302765982	0.169366046	0.443298536
gene_0838	-0.572587079	-1.054033002	1.192804533	0.100524454
gene_0839	-3.104953778	-2.893204988	-2.714796284	-3.143645601
gene_0840	0.80687302	0.832341891	0.364897711	0.285178842
gene_0841	0.196438678	0.714332351	-0.234925038	0.213592494
gene_0842	0.573666142	2.130146522	1.104644827	1.302043306
gene_0843	-0.434117293	-0.024177368	-0.026015118	1.037983444
gene_0844	0.166531313	-0.13148921	0.416181725	0.507492711
gene_0845	0.401773817	0.89271546	0.826675774	1.309342811
gene_0846	0.135333687	0.526475868	0.542952177	0.708074397
gene_0847	-0.016971104	0.259056475	0.77299191	1.503275657
gene_0848	0.607604348	0.951552974	0.230095531	0.145828017
gene_0849	-3.114012199	-3.030583824	-2.149730702	-3.24159686
gene_0850	0.313319705	-1.027849042	1.407516192	1.734595366
gene_0851	0.158739818	0.371404599	0.111205507	-0.427544264
gene_0852	0.555728121	0.137234511	0.268670172	-0.222866381
gene_0853	1.252498799	1.769871804	1.726322944	2.017395846
gene_0854	0.694854324	0.52355017	-0.058977983	0.61035935
gene_0855	1.599731534	1.286991106	2.247078441	1.516031977
gene_0856	0.767857785	0.7292163	1.608154484	1.185654158
gene_0857	0.35226837	0.415417076	0.057740195	0.401331261
gene_0858	-1.854082285	-2.441633021	-1.89878253	-2.288484204
gene_0859	1.095863178	1.300027135	0.551201888	0.933147942
gene_0860	0.823038849	0.932137625	1.266176184	0.891010207
gene_0861	-0.687174018	-0.913963984	-0.834825304	-0.749528516
gene_0862	-0.277530704	-0.369413098	0.847984908	0.598988325
gene_0863	-1.434346891	-1.831225559	-1.6109325	-1.774636258
gene_0864	-0.659307743	-0.82320192	-0.507573819	-0.80617702
gene_0865	0.769375919	0.543080593	1.092223575	0.869614203
gene_0866	-0.324857934	-0.669502384	-0.130982083	-0.366257398
gene_0867	1.493222905	0.403975783	1.173316095	0.721293552
gene_0868	0.757963146	0.916743763	1.094729899	0.755891751
gene_0869	1.015377936	0.417574446	0.551976023	-0.547057374
gene_0870	1.402384211	0.489026395	1.097693188	-0.227236879
gene_0871	1.268144938	1.329831565	0.805406974	0.692398747
gene_0872	0.019072247	-0.362828319	-0.086458115	-1.079163549
gene_0873	0.345421739	0.011325292	1.083016899	0.411253053
gene_0874	-0.180972438	-0.277144968	-0.518669628	-0.392442427
gene_0875	-3.095906251	-3.350832129	-2.694040995	-3.833055215
gene_0876	0.539128994	0.340844909	-0.033901602	-0.335655822
gene_0877	-0.571561271	-1.337420213	-0.063114387	0.013039268
gene_0878	1.195782762	0.970445384	2.446964529	1.304111435
gene_0879	-0.770437684	-0.980747248	-0.923343897	-1.249060207
gene_0880	-0.815409736	-0.759453216	-0.408504345	-0.234894763
gene_0881	0.156598413	1.252321061	0.924826664	1.304838994
gene_0882	-2.471426762	-2.741216057	-2.077917927	-2.290054004
gene_0883	-1.320732269	-1.465249819	-0.735087685	-0.707673831
gene_0884	0.665290218	0.489674528	0.914303294	0.307870538
gene_0885	1.562055944	0.276167842	0.080102586	-0.269101935
gene_0886	-0.048223118	-0.158429263	1.491777649	0.612109648
gene_0887	0.89908126	1.303510035	0.808223713	0.586472432
gene_0888	-0.546810126	0.319786069	0.262316122	0.91023773
gene_0889	-1.923864679	-1.922193184	-1.667826396	-1.903433671
gene_0890	0.799528442	0.821577718	0.509890584	0.235599923
gene_0891	1.395814193	0.319759386	1.093462697	0.763747176
gene_0892	-0.529697433	-0.81572536	0.931972013	-0.300549279
gene_0893	0.716766905	-0.296235543	0.901106801	0.11263799
gene_0894	0.079982501	-1.117618604	-0.735156472	-1.211658525
gene_0895	-0.888680152	-0.456294679	-0.233962501	0.263217272
gene_0896	-0.602505459	-0.91388669	0.531463866	-0.261350985
gene_0897	2.640142066	1.99842309	1.453192745	0.998527076
gene_0898	-0.767623925	-0.707752303	0.986515148	0.426767064
gene_0899	0.715003686	0.926797118	0.295831609	0.026908357
gene_0900	0.241914728	0.437007195	-0.150325465	0.107764782
gene_0901	-4.009914726	-4.762917073	-3.029278556	-4.364086799
gene_0902	-1.392344684	-1.773513263	-1.233024078	-1.754568872
gene_0903	0.024408859	0.074289714	-0.283084755	-0.906711807
gene_0904	1.394637514	1.053852851	2.093436001	1.559064714
gene_0905	0.184080384	-0.216701761	-0.219519693	-0.744506977
gene_0906	0.680361254	0.569781194	-0.094114471	-0.080791832
gene_0907	0.556768913	0.534018574	0.042525084	-0.558441987
gene_0908	-2.240504625	-1.842596014	-2.220680919	-2.609256303
gene_0909	-0.779854093	-0.209520617	-0.513616536	-0.456825782
gene_0910	-1.041444484	-1.632710829	-0.326897502	-0.944115888
gene_0911	-0.877111286	-0.055159729	-0.172267311	-0.241031711
gene_0912	0.445804923	0.319352501	1.157633795	0.376985065
gene_0913	-1.372497447	-1.648057178	-1.667979184	-1.397476501
gene_0914	0.665113362	0.879619432	-0.762592041	-0.765005813
gene_0915	-0.067799293	-0.653997366	-0.674815807	-0.930965654
gene_0916	-1.252498866	-1.275040943	-0.722816568	-0.924582897
gene_0917	-0.01297676	0.440559333	0.791405625	1.109092424
gene_0918	-0.298621571	-0.355126378	-0.312791844	-0.869406363
gene_0919	-2.487720721	-2.706594569	-2.400473601	-3.245854273
gene_0920	-0.606433437	0.124095819	1.388752849	2.138160772
gene_0921	-0.335932156	-0.627889732	-0.393077983	-0.749233135
gene_0922	0.805269968	1.739396592	3.501261436	3.584793829
gene_0923	0.344143094	1.502805512	0.451023962	0.299957045
gene_0924	-1.070788625	-1.747214615	-1.036095253	-1.358337234
gene_0925	2.899854896	0.900144757	3.083965921	1.750547354
gene_0926	0.201872201	0.354253502	-0.420022697	0.064384795
gene_0927	-0.668888034	0.211487481	-0.549932291	-0.130906181
gene_0928	0.208917326	-0.221982892	-0.259359524	-0.528695777
gene_0929	-0.57130524	-0.732252251	-0.785503442	-1.050910032
gene_0930	-1.292611467	-0.214354191	0.545740044	0.405993073
gene_0931	0.015092781	-0.334411988	-0.051726254	0.036240374
gene_0932	1.504246318	0.847228423	2.061970537	2.079283953
gene_0933	-0.257553173	0.299574872	-0.016475019	0.445058577
gene_0934	0.180892868	-0.567113499	-0.00773547	-0.353549531
gene_0935	1.496707245	0.836187632	2.259200771	1.350561605
gene_0936	1.212560835	1.272386116	0.352399892	0.257617007
gene_0937	0.122588166	0.408462674	0.433314247	0.484912875
gene_0938	0.527548836	0.734533891	0.67498775	0.481051487
gene_0939	-1.272774699	-1.004997873	-1.224084338	-1.361717991
gene_0940	-0.638715687	-1.932208509	0.632562905	0.042480338
gene_0941	0.176014533	0.012716374	0.138642755	0.33740692
gene_0942	0.92637314	0.346691271	0.128516496	0.019723006
gene_0943	3.172864247	1.452209745	5.35962148	3.685323264
gene_0944	-0.340652602	-0.145471362	-0.171998898	-0.254941436
gene_0945	-0.468047385	-0.102984166	-0.370465289	0.039011741
gene_0946	-0.625490793	-1.519866745	0.302142079	-0.891754044
gene_0947	-0.223297374	-0.333281862	-0.364973199	0.286769215
gene_0948	-0.495314829	1.317108704	0.079662609	0.044500856
gene_0949	0.270861375	0.09342951	-0.007585873	-0.167756473
gene_0950	0.887783118	0.803903607	0.90031586	0.617093754
gene_0951	-1.480421111	-1.821912637	1.584953326	0.580949193
gene_0952	0.082537038	0.240509342	-0.060091654	0.510790673
gene_0953	-0.491970504	-0.734250445	1.299724802	1.130331309
gene_0954	1.881814536	1.204512604	3.031187529	2.256453701
gene_0955	0.972709944	0.602877756	0.781381356	0.716518955
gene_0956	-1.713910291	-1.902954152	-0.56897404	-0.562774413
gene_0957	0.974937079	0.600245111	1.180307656	1.118651353
gene_0958	-0.744289439	-1.400083013	-0.335468796	-0.43171258
gene_0959	1.273323479	0.975802744	0.421693264	-0.010171658
gene_0960	0.161790947	0.553765695	-0.168070132	0.004429387
gene_0961	-0.222312487	0.000108988	-0.609788597	-0.880780627
gene_0962	-1.461587574	-2.467124346	-0.980705553	-1.851222451
gene_0963	1.34545283	1.414353438	0.6797867	0.013565606
gene_0964	-0.204761048	0.193835428	-0.471312457	-0.075592702
gene_0965	-0.292270386	-1.150519472	-0.66361489	-0.164582403
gene_0966	-1.264806613	-1.428703084	-1.545870394	-1.556223121
gene_0967	0.671808181	0.384535646	0.278503132	-0.554101075
gene_0968	-0.825899656	-1.354356132	-0.768636876	-0.709957312
gene_0969	1.58222469	1.677506481	1.539896463	1.844302796
gene_0970	-0.297438159	-0.575679182	-0.483876743	-0.662486336
gene_0971	0.848913033	1.066451457	0.18157737	0.579795256
gene_0972	1.010318821	0.754116397	0.654791533	0.256220024
gene_0973	-1.009076515	-1.006199681	-1.38199205	-1.391686231
gene_0974	-0.775589855	-1.701470634	0.233758623	-0.375382922
gene_0975	-1.207387688	-0.822980277	-1.31335905	-1.18538345
gene_0976	-1.090299009	-0.549432021	-0.878032523	-0.312938638
gene_0977	0.345452829	0.287424979	0.135444997	-0.418155987
gene_0978	1.017687871	0.834012212	0.098985983	0.232738152
gene_0979	-0.135118924	-0.329091081	-0.159737112	-0.093985733
gene_0980	-0.085943235	-0.443467994	0.343560773	-0.283048216
gene_0981	0.632410193	0.476417865	1.206246545	1.218944527
gene_0982	-2.382465165	-2.286959802	-2.200233454	-2.808706757
gene_0983	0.156547154	0.40782933	-0.387312324	-0.012886201
gene_0984	-1.242854363	-0.005831762	-0.358852776	0.590730487
gene_0985	0.231845554	-0.211373438	-0.896577679	-0.819479043
gene_0986	-0.479023615	-0.523140485	-0.018636826	-0.150541193
gene_0987	0.616438585	0.491049124	0.388374757	0.178776961
gene_0988	0.891934219	1.14458387	0.736827777	0.592013307
gene_0989	-0.582780338	-0.936458731	-0.891745877	-0.895814182
gene_0990	-0.698500428	-0.473403261	-0.579624233	-0.288995205
gene_0991	0.341803061	1.078659292	-0.205840642	-0.096253067
gene_0992	-1.780205935	-2.235275417	-1.363326555	-1.740387321
gene_0993	-0.549272454	-0.857363498	0.50772411	0.718741348
gene_0994	-0.206462083	-0.429125952	-0.001445531	0.175626306
gene_0995	-0.571312169	-0.169894791	-0.715185553	0.003768757
gene_0996	-0.373684534	-0.132470231	-0.719817579	-0.594450943
gene_0997	-1.309339873	-1.444551031	-1.422545736	-1.074419451
gene_0998	0.856509158	1.606767379	1.142880446	1.000431821
gene_0999	-1.675212078	-1.851382803	-1.34775964	-1.753434109
gene_1000	-0.087535195	-0.858303754	-0.743421026	-0.873891048
gene_1001	-0.110919949	-0.531538396	0.516011177	1.228352767
gene_1002	0.447756438	0.66602283	0.617981677	0.374808257
gene_1003	-0.531054794	-1.760771506	0.095501268	-0.699723636
gene_1004	-0.210147259	-0.562213848	-0.017364651	-0.05512468
gene_1005	-0.869732807	-0.72494475	0.667734539	1.353090585
gene_1006	2.261651549	1.261500861	4.176434488	3.575719426
gene_1007	-0.589169349	-1.237771403	0.283237707	-0.340868628
gene_1008	-1.732495416	-1.990714504	-1.326631146	-2.154261501
gene_1009	0.988542423	0.94657639	1.224565593	1.231452979
gene_1010	-0.179047542	0.010828723	-0.164270252	-0.277068305
gene_1011	-0.237177072	-0.243843118	-0.475525752	-0.405590199
gene_1012	0.227562307	-0.107698505	0.262353687	-0.291539874
gene_1013	0.904961842	0.394290907	0.31186667	0.005101448
gene_1014	1.329971742	0.641285355	0.907393553	0.545376327
gene_1015	-1.010778926	-1.00281722	0.670431406	0.897162176
gene_1016	0.658707367	1.56624525	2.078971002	0.466150951
gene_1017	0.140040415	0.090764924	-0.377447583	-0.862898014
gene_1018	-2.369328984	-0.446289281	-0.283097911	-1.701329438
gene_1019	-0.782786517	-0.150107041	0.577906615	0.81963808
gene_1020	0.053397017	0.434661872	-0.207151968	-0.113106634
gene_1021	-1.124828881	-1.175877617	-1.382951591	-1.760133759
gene_1022	0.684259172	0.301131938	0.202225965	-0.096150798
gene_1023	-0.491680874	-1.16268051	1.492165389	1.46908495
gene_1024	0.841604418	0.879004447	0.783223408	0.752004782
gene_1025	0.325712257	0.30544738	-0.154199339	-0.272677797
gene_1026	-0.344808653	-0.290653715	-0.474940759	-0.295628623
gene_1027	-1.681255587	-2.273087447	-1.383167484	-1.706094517
gene_1028	0.414269895	0.562126767	0.281203624	-0.826455149
gene_1029	0.131992082	0.48522329	0.035050636	-0.017981493
gene_1030	-0.288020815	-0.920085963	0.227694531	-0.097233837
gene_1031	-1.093488677	-0.490963385	-1.016379712	0.176425713
gene_1032	-1.976016763	-2.831370219	-1.998645369	-2.781089571
gene_1033	1.285743078	0.587239796	1.02231233	0.050061541
gene_1034	-0.336492557	0.097368619	0.863215038	1.076640362
gene_1035	0.309438959	0.444186038	0.701378646	0.647647795
gene_1036	2.681095088	6.195859862	5.3034261	3.222475626
gene_1037	0.54172911	0.961212473	0.641851561	0.553739161
gene_1038	0.999187077	0.120007978	0.599481147	0.769149143
gene_1039	0.240691681	0.02834067	0.308640434	-0.073138973
gene_1040	0.078474788	-0.098794696	0.093493077	-0.814242631
gene_1041	1.103795396	0.799276525	0.659553683	0.284204399
gene_1042	-1.180663156	-1.287472497	-0.209159173	-0.421275568
gene_1043	0.104809311	-0.503047031	-0.075340828	-0.251869534
gene_1044	-0.82796005	-0.542891444	-1.020194481	-0.304913967
gene_1045	-0.90850783	-1.42428999	-1.332103156	-0.956653534
gene_1046	2.253037545	1.865578225	1.912802472	1.778475103
gene_1047	1.735425024	1.560778895	1.40192988	1.268367508
gene_1048	0.655431073	0.670298107	0.582855101	0.706532964
gene_1049	0.184287871	0.484312643	-0.580450276	0.217576257
gene_1050	-1.260966717	-2.073043264	2.26733609	0.184889845
gene_1051	0.66504681	0.669310857	0.374862012	0.599426187
gene_1052	0.438271104	0.33428759	1.095049936	0.841892655
gene_1053	1.395181168	1.824538245	0.894805231	1.288012681
gene_1054	0.379386388	0.126066555	0.601882948	0.820661267
gene_1055	-0.378913553	-0.436938966	-0.545806065	-0.24109233
gene_1056	-0.551854521	-0.189036986	1.024047019	1.440653527
gene_1057	-1.430450932	-1.93009583	-1.313092295	-1.920542948
gene_1058	1.25045361	0.846494666	-0.911869747	-1.011505703
gene_1059	0.392767654	0.799728659	-0.3160967	0.216732663
gene_1060	2.477297209	1.469494006	0.472278778	0.231290078
gene_1061	0.563047088	0.52292515	0.614291035	0.132296685
gene_1062	-1.176577117	-1.471568368	-1.656927788	-1.777498239
gene_1063	0.611867279	0.104424745	2.678031592	2.484477681
gene_1064	0.330664965	0.6053028	0.773160697	0.891074139
gene_1065	0.231023049	0.864809423	3.363034634	2.942553317
gene_1066	0.313407297	0.538558063	-0.133215105	0.583531876
gene_1067	0.129778471	0.35350641	0.24189876	0.476464814
gene_1068	-1.049988112	-1.776344866	-1.65828208	-1.507795209
gene_1069	1.013311418	0.721784251	0.833007884	0.560979395
gene_1070	-1.086104147	-1.191969903	-0.175997653	-0.463980351
gene_1071	0.346656919	0.293078922	-0.078746693	0.015937998
gene_1072	-0.808880784	-0.935290663	-1.166895375	-0.961500147
gene_1073	1.696613332	0.437473453	1.997914281	1.543047782
gene_1074	0.692048268	0.890595616	0.39122725	0.184525646
gene_1075	0.345424758	0.711262965	-0.064290984	0.0527101
gene_1076	-0.29918077	0.084405021	-0.53568595	-0.424553687
gene_1077	-0.148589236	0.263849924	0.068748033	0.745799111
gene_1078	-0.61137571	-0.761037143	-0.141994783	-0.176439573
gene_1079	0.575956063	0.385962898	-0.052568021	-0.43617056
gene_1080	-0.778768372	-0.706070849	1.052898079	1.63931991
gene_1081	0.77337352	0.908423094	1.094620379	1.709333697
gene_1082	-0.868011541	-0.837316152	-1.35130428	-0.741910112
gene_1083	0.528266796	0.764303716	0.268062335	0.954661226
gene_1084	0.834480023	0.82636247	0.743866819	0.817954292
gene_1085	-1.913008233	-2.138138308	-1.939944842	-2.19469786
gene_1086	1.474291263	2.317342349	2.641251037	2.923584672
gene_1087	0.35077447	0.9527197	1.874264417	1.702130062
gene_1088	-0.732077644	-0.6477219	-0.349828889	-0.622980469
gene_1089	-0.189695275	-0.773076228	2.46258612	1.895366691
gene_1090	1.020737076	1.136787062	0.908877025	0.925569529
gene_1091	-0.082496387	-0.034119729	-0.37535913	-0.294083882
gene_1092	0.425825058	1.168224005	0.263570118	0.572473488
gene_1093	-0.116025189	-0.059056501	-0.456022952	-0.252688866
gene_1094	0.831228759	1.959473935	2.683236017	2.887060884
gene_1095	-0.452688219	-0.87190098	0.255781812	0.739145247
gene_1096	0.310949667	0.804661115	0.692036394	0.587336511
gene_1097	1.472810278	1.434181789	1.41472134	1.485688467
gene_1098	-0.853681534	-1.194378075	-1.178282821	-1.238164924
gene_1099	0.41847223	0.983575066	-0.07659177	0.11694424
gene_1100	0.961424425	1.032679478	0.718322997	1.093012775
gene_1101	-2.067904467	-2.822351493	-1.453609832	-2.343133892
gene_1102	-2.105184343	-2.077797448	-1.289478858	-1.633531695
gene_1103	1.095684071	0.823186189	1.373924912	0.816744526
gene_1104	0.66818107	0.965259032	0.666533956	1.31852147
gene_1105	1.214865881	1.561120057	4.155395436	3.246124853
gene_1106	0.035663076	1.09557479	-0.020691504	0.328919222
gene_1107	-1.643745927	-0.412204829	-1.969670475	-0.394562461
gene_1108	-0.752132402	-0.7885384	-0.390317382	-0.5235899
gene_1109	1.074285702	1.187746675	0.519802887	0.40634547
gene_1110	-0.85927225	-0.903902426	-0.9591639	-0.89944689
gene_1111	-0.176953957	0.966531123	1.219809129	1.01834831
gene_1112	1.200991903	1.00316874	1.367755412	1.084843151
gene_1113	-0.583796358	-0.897361591	-0.473570589	-0.090787824
gene_1114	0.068536828	-0.503202865	-0.273788215	-0.461463446
gene_1115	-0.221028198	-0.139400298	-0.439277914	-0.601379363
gene_1116	-1.315287663	-1.186200074	-1.83062306	-1.560048116
gene_1117	0.680367417	0.913224952	-0.159416619	0.143403244
gene_1118	-3.086676109	-2.99477198	-2.565478114	-3.203501731
gene_1119	-0.214278551	-0.459445584	0.974788468	0.676612373
gene_1120	0.302930978	-0.195773349	0.591387826	0.135104349
gene_1121	2.352156905	0.923564659	0.964883334	1.402397967
gene_1122	0.922808259	-0.863964773	1.776870071	-0.593177097
gene_1123	1.205091906	0.770095464	2.242477566	2.48267312
gene_1124	0.470817596	0.158121384	1.152243068	0.625174943
gene_1125	-0.753647015	-0.940403703	-0.983937969	-1.533670893
gene_1126	0.522073564	0.546990995	0.614520233	0.316555597
gene_1127	0.192660213	0.021700607	-0.190513367	-0.942882286
gene_1128	-1.598236356	-1.58381186	-1.160233951	-1.410908664
gene_1129	1.750056386	2.545651975	3.49552541	2.68531111
gene_1130	0.597173538	1.193162656	0.371195071	-0.014352388
gene_1131	-0.195176753	-0.589351643	-0.758565979	-1.296497203
gene_1132	-0.477174696	-1.318652194	-0.616139496	-1.615593013
gene_1133	0.834722815	0.975555779	0.450124831	1.018811391
gene_1134	-0.252049316	-0.085276916	-0.048355188	0.456498613
gene_1135	0.08853667	0.331637231	0.61518073	0.061809257
gene_1136	-0.294842845	0.124278516	-0.720682015	-0.243046269
gene_1137	0.371756818	0.569859322	0.611850005	0.5645775
gene_1138	-2.810854939	-2.633540231	-1.575930445	-2.250220644
gene_1139	0.011220388	-1.520626988	1.056798166	0.218090691
gene_1140	-1.434113643	-1.642366107	-1.459471924	-2.136147515
gene_1141	-0.3587435	-0.247860048	-0.334886775	-0.096781331
gene_1142	-1.919598541	-1.945848365	-1.318698809	-1.755268691
gene_1143	-1.93596976	-1.159807356	-0.601690124	-0.777705847
gene_1144	-2.156648795	-2.916516607	-1.887016299	-2.664946472
gene_1145	0.476883661	0.071242073	0.080671214	-0.392403541
gene_1146	-0.266205136	-0.199390785	-0.719884768	-0.238037602
gene_1147	-1.849124538	-2.475645477	-2.06253928	-2.63415258
gene_1148	0.760176432	0.583233046	0.737347339	0.515298613
gene_1149	-1.120789837	-1.440016115	-1.113586746	-1.324197344
gene_1150	-0.775510746	-1.069731955	-0.604646099	0.224658271
gene_1151	-0.435485934	-0.77860916	-0.898861128	-0.657069879
gene_1152	-0.376493439	-0.709127556	0.360061059	0.434554314
gene_1153	0.12337586	-1.03686359	0.804493705	0.170040777
gene_1154	-2.419166374	-2.66383691	-2.036843412	-2.075693161
gene_1155	-0.487663421	-1.09224631	-0.68124478	-0.930901598
gene_1156	1.682026326	0.548897347	1.29870569	1.201967086
gene_1157	0.181346372	-0.351858322	1.419819143	1.290669007
gene_1158	-0.032353307	0.774020003	0.351720165	0.628477386
gene_1159	-1.641365623	-1.635313883	-1.65874927	-1.747645805
gene_1160	0.29055494	4.846230374	3.951869758	1.575042084
gene_1161	0.878909745	0.696305774	0.502785066	0.607242882
gene_1162	-0.603910215	-1.005266742	-0.638017246	-0.689720181
gene_1163	-0.746928026	-0.165294835	-0.756535194	-0.49411862
gene_1164	0.462737981	1.51446339	0.858918809	0.884332844
gene_1165	0.102448007	-0.205646611	0.298912756	0.478585102
gene_1166	3.253140099	1.916707827	4.117013299	2.783723432
gene_1167	0.862217421	0.949309884	0.757180045	0.429689655
gene_1168	-1.325948604	-1.423569519	-1.500032204	-1.859885272
gene_1169	0.135863543	0.651772645	-0.021820986	0.053468364
gene_1170	-0.477170489	-0.393099459	0.463198251	-0.070727218
gene_1171	0.157027231	0.046983218	0.203269185	0.465077823
gene_1172	-2.077430896	-2.850523716	-1.449069461	-2.38440326
gene_1173	-0.52186652	-0.184001966	0.180213875	0.65980288
gene_1174	5.9611004	3.294456248	4.773619586	4.450350235
gene_1175	-0.150925347	0.186960691	-0.650426764	-0.609944274
gene_1176	-0.410417478	-0.595655989	-1.117659468	-1.547441035
gene_1177	-0.675752808	0.16670038	-0.768261157	-0.766841916
gene_1178	-1.1370524	-1.186116106	-1.567067163	-1.607206611
gene_1179	-0.87444798	-0.905975972	0.378145075	-0.326304886
gene_1180	-0.444595001	-0.90814823	0.13821332	0.000724644
gene_1181	0.346548267	0.078543928	-0.572267231	-0.247477563
gene_1182	1.553880098	1.474080291	1.183397925	1.866280811
gene_1183	-0.584967797	-0.271730053	-0.923654147	-0.89085991
gene_1184	-0.989772358	-0.747690152	-0.479254057	-0.609156157
gene_1185	-0.356041376	-0.566460192	1.143294198	0.499536464
gene_1186	0.808895223	0.926411593	0.837349936	0.293425218
gene_1187	-1.213335551	-1.265262188	-1.92013441	-1.764744337
gene_1188	0.088409075	-0.191408477	1.312327818	1.130888817
gene_1189	-0.769019225	-0.791967215	-1.037161488	-0.971243797
gene_1190	-0.224740093	-0.159618218	0.044491668	-0.284699254
gene_1191	2.520444188	3.301415313	4.518585385	2.887747237
gene_1192	0.438717484	0.310070836	0.3356289	-0.364690529
gene_1193	0.974513415	0.878221806	0.408380958	-0.419840564
gene_1194	0.461512984	1.234150558	1.608981285	1.821782081
gene_1195	-0.153412306	-0.323895978	0.574049462	0.97324847
gene_1196	0.346677905	-0.046202914	-0.195964118	0.189374202
gene_1197	-0.941486233	-1.298965965	-1.289698754	-1.372837581
gene_1198	-0.853761996	-0.937290082	-1.006987359	-0.591743036
gene_1199	-1.497338854	-2.303299189	-1.617847058	-1.951627063
gene_1200	-0.324532722	-1.116965613	0.265024911	-0.589242769
gene_1201	-0.838837584	-0.654682296	-0.994308351	0.288811093
gene_1202	1.461542992	0.997211021	2.695100502	2.932792463
gene_1203	-2.29613571	-2.164083685	-1.400076714	-1.843601951
gene_1204	-0.938685557	-1.182128511	-0.817926895	-0.803592112
gene_1206	-0.311118497	-0.919695808	-0.96282364	-1.400596561
gene_1207	0.323295131	0.065174784	0.101138976	0.442098489
gene_1208	-0.052553391	-0.215942025	0.36798098	0.295439045
gene_1209	0.978416368	0.472008933	0.339031305	0.174522477
gene_1210	0.679174994	0.693587616	0.593942002	0.497388933
gene_1211	0.594858174	0.598687407	0.183062767	-0.218700261
gene_1212	-0.679269855	-0.460178453	-0.722346038	-0.311361842
gene_1213	-0.338937841	-0.345124454	-0.572118054	-1.003856722
gene_1214	0.754477602	1.54419896	0.550084817	0.034548809
gene_1215	-0.303965693	-0.473312123	-0.782816799	-0.484176052
gene_1216	-1.333709021	-1.526415339	-1.684628904	-2.008926781
gene_1217	-0.331130133	0.93548251	0.850498945	0.731950616
gene_1218	0.36821144	0.584821885	0.337086138	1.055175103
gene_1219	0.82363205	0.857869318	0.51298203	1.34233766
gene_1220	0.665185119	1.088185326	1.639752487	2.487557103
gene_1221	-0.172902838	-0.140290819	-0.836731141	-0.632708834
gene_1222	0.281677637	0.626389733	0.197832998	-0.335186443
gene_1223	0.315952495	-1.366866985	-1.007261764	-1.091085594
gene_1224	-2.69189159	-2.982858169	-3.02417213	-4.000075437
gene_1225	-0.20492217	-0.457740916	-0.868638084	-0.477676436
gene_1226	1.16028638	1.230322863	2.357868557	2.891860804
gene_1227	0.73633659	-0.492049238	1.692224971	1.19311559
gene_1228	-0.402298622	-0.132245708	0.412465566	0.695204143
gene_1229	-0.294782296	0.127077551	-0.651517297	-0.35065422
gene_1230	-1.067975384	-1.676959868	-1.689253612	-1.693297597
gene_1231	-2.389844163	-2.135544159	-1.040684214	-2.638407628
gene_1232	-1.587732461	-1.58056588	-0.988081165	-0.831132743
gene_1233	0.652806969	0.422169245	0.223911686	-0.103779493
gene_1234	-0.821920381	-0.45132164	0.022079213	0.534366419
gene_1235	-1.343382645	-1.974845083	-1.457075337	-1.973623792
gene_1236	-0.565180863	-0.939106026	-0.445016972	-1.067370447
gene_1237	0.606514409	0.522421103	0.157432943	0.681769335
gene_1238	0.994824535	-0.645337086	-0.248731533	-0.544371703
gene_1239	-3.107289286	-2.99109639	-2.971208753	-3.196059789
gene_1240	-0.890777094	-1.10079078	-0.857466607	-0.840421687
gene_1241	0.242589269	0.290989105	-0.056456704	-0.245618772
gene_1242	0.071106093	-0.556654342	0.614163469	0.3877295
gene_1243	1.834540812	0.318396893	2.994816055	2.25929024
gene_1244	0.766398899	0.802867734	0.853969049	0.893768789
gene_1245	0.342821113	0.916470248	0.396613356	0.497234437
gene_1246	-0.968735542	-1.628596632	-1.642814296	-1.361912005
gene_1247	0.730169821	0.356637846	0.404825185	0.361788183
gene_1248	0.985794908	0.630054629	0.807923961	0.353690961
gene_1249	-0.235410952	-1.065259808	0.628016267	0.125326643
gene_1250	-1.414985211	-1.995201433	-2.021335651	-2.675012851
gene_1251	-0.012599215	0.137086196	-0.081325623	0.523964619
gene_1252	-0.53357344	-0.348406886	-0.355921264	-0.290531307
gene_1253	0.727329395	0.681493661	0.226345894	-0.650695159
gene_1254	0.561067887	0.787402822	0.256608961	-0.035494429
gene_1255	-0.776108891	0.001314441	-0.675037524	0.119538383
gene_1256	-0.449745965	-0.523216404	0.442524543	0.03872152
gene_1257	-1.581582616	0.032116486	-0.091975099	-0.680640493
gene_1258	-0.973025306	-0.46987695	0.105167343	0.067540684
gene_1259	1.580905687	1.196851818	0.858431133	0.521444068
gene_1260	-0.3736816	-0.650083011	-0.506716079	0.423425104
gene_1261	0.526825473	0.627715883	0.994864344	0.904077121
gene_1262	0.554557042	0.634619546	0.239191442	-0.235479254
gene_1263	-0.240515842	0.435610548	-0.271653416	-0.548457789
gene_1264	0.020897895	-0.167519547	0.136775895	-0.148854718
gene_1265	0.222974591	0.107725798	-0.79618751	-0.987952981
gene_1266	0.886705882	0.955244536	1.29761555	1.308784064
gene_1267	0.563913305	0.128956557	0.017576609	0.084822737
gene_1268	-0.221318667	-1.73731258	-0.428607354	-0.994880793
gene_1269	0.309374474	0.39456735	1.785390283	1.667400887
gene_1270	-0.440971266	-0.157705093	-0.25626174	0.222737771
gene_1271	-1.033018512	-1.055806301	-1.016967952	-0.934378337
gene_1272	1.382515919	1.775122147	0.495902898	0.401921821
gene_1273	-0.752035715	-0.792396445	-0.868223454	-1.102795556
gene_1274	1.348328739	1.430888158	0.66437598	0.58571262
gene_1275	-0.943731593	-0.760981474	-0.480851411	0.370510187
gene_1276	1.541119481	1.268906463	2.399571063	1.380460723
gene_1277	-0.54041349	-0.323829023	-0.986109591	-0.909525146
gene_1278	0.040086818	-0.200660028	-0.468378392	-0.020061594
gene_1279	-0.614083298	-0.073087932	1.298732936	1.74720527
gene_1280	1.028818399	0.89275666	0.804417245	1.455237323
gene_1281	-0.424436675	-0.113044699	0.039150268	0.254232184
gene_1282	0.14456671	0.447238345	-0.283453201	-0.630569408
gene_1283	-0.209698527	-0.166737307	-0.60479127	-0.720367573
gene_1284	0.519688582	0.807977234	-0.302350722	0.25635512
gene_1285	-2.373607507	-2.650646979	-2.458412874	-3.118123371
gene_1286	1.16302642	0.094807855	0.877333964	0.202371558
gene_1287	-0.706756949	-0.837758183	0.419348164	-0.23180953
gene_1288	3.141603046	1.201536764	4.094524901	2.978967834
gene_1289	0.000919922	-0.250294829	-0.135435643	0.361999005
gene_1290	1.262175195	1.103812725	0.708161479	1.191698239
gene_1291	-0.493455152	-0.667818638	-0.49847565	-0.496175433
gene_1292	-0.916514488	-1.536410469	-0.772064145	-1.344393007
gene_1293	0.756214946	-0.049526064	1.028636309	1.089029792
gene_1294	1.238961337	-0.321659547	2.150733491	0.90023749
gene_1295	-2.087628572	-0.820699291	-2.049098232	-1.290567025
gene_1296	0.025789935	-0.343932175	-0.606572219	-0.698768159
gene_1297	0.872955749	1.17729647	0.334802379	0.808648429
gene_1298	0.64815389	1.139580493	0.389253618	0.178495439
gene_1299	0.688280556	0.64084473	-0.12614651	-0.150231758
gene_1300	-1.401894093	-1.310866203	-1.416732856	-1.472691612
gene_1301	-0.950273267	-1.496897529	-0.568924903	-1.066415736
gene_1302	1.029790942	1.104879933	0.356885595	-0.346588426
gene_1303	-0.234445087	-0.075463759	-0.347563916	0.031629682
gene_1304	-0.553573459	-1.112972282	0.911249698	0.211103987
gene_1305	0.624283927	0.538915205	0.156546113	-0.21907437
gene_1306	1.647852953	1.603626495	2.57002505	2.001806514
gene_1307	0.25535217	0.425921198	0.385132172	-0.177798767
gene_1308	0.130723553	-0.108704726	-0.642729618	-0.530661728
gene_1309	0.467229028	0.716385955	0.268076572	0.224261509
gene_1310	0.340176008	0.826990854	-0.10794674	0.115378826
gene_1311	0.562266898	0.661155346	1.254303852	1.117675987
gene_1312	1.320191311	1.343163115	0.85904786	0.903379482
gene_1313	-0.205154336	0.142548656	0.070190246	1.323595802
gene_1314	-0.542999312	-1.707998022	-0.751004113	-0.67181643
gene_1315	-0.808895867	-1.300627418	-1.709427753	-2.143938667
gene_1316	0.779336812	0.485417164	0.299798691	0.137544674
gene_1317	0.401962688	-0.090632982	0.776766303	1.528626886
gene_1318	-0.269615067	0.390591072	0.620265503	1.6022991
gene_1319	-0.845832705	-0.67951761	-0.893252483	-0.401268887
gene_1320	-0.259432187	-0.455489954	-0.618312287	-0.704794323
gene_1321	0.436807592	0.646007069	0.112815248	-0.050648568
gene_1322	-0.150980013	-0.123508655	-0.05386147	-0.122127098
gene_1323	4.325292175	-1.82372975	2.828642614	-1.163765515
gene_1324	0.914001929	0.7710429	1.053655694	0.816852649
gene_1325	-1.482688586	-1.885522787	-1.834138281	-2.184866867
gene_1326	0.477165515	0.79308699	0.669534561	0.428046191
gene_1327	-0.259655257	0.039263111	-0.113547564	-0.042539812
gene_1328	-0.105462418	-0.094522863	-0.535742981	-0.840007284
gene_1329	-0.326635447	-1.452147363	0.454877221	-0.34901795
gene_1330	0.794373097	0.770135687	2.652880778	1.645356781
gene_1331	0.499140276	-0.079707754	0.237662659	0.297587014
gene_1332	-1.191162097	0.105466882	0.926569103	-1.171949756
gene_1333	0.991651829	1.554987046	1.061318073	0.829802583
gene_1334	0.427313601	1.536142019	0.364052646	-0.322512353
gene_1335	0.540796032	0.532466895	0.764983137	0.737987259
gene_1336	-0.585735977	-0.690851804	0.439336785	0.717325065
gene_1337	-0.661888643	-0.689012279	-0.707850587	-1.479599558
gene_1338	1.328947673	1.559932467	2.296301501	1.776060393
gene_1339	-1.021533414	-0.690471274	-1.368917065	-1.122543598
gene_1340	0.047439814	1.010134103	0.091465115	0.785874981
gene_1341	1.532223716	1.735267983	0.95064085	1.435679633
gene_1342	-0.656562635	-0.26288388	1.279610148	0.091807964
gene_1343	0.737803324	0.663794994	0.709991056	0.282463985
gene_1344	-0.049373231	0.300090505	-0.423532681	0.286011905
gene_1345	0.407278549	0.929416325	0.575599649	1.520550171
gene_1346	0.452458822	0.587481496	-0.098197334	-0.330287941
gene_1347	1.382352385	1.852204341	2.252757299	2.451565779
gene_1348	-0.866581578	-0.536006398	-0.905454441	-0.491959517
gene_1349	-1.613789992	-1.807940963	-1.928468057	-2.242562983
gene_1350	1.183520083	1.540597468	1.574574748	1.127867344
gene_1351	0.925717099	1.401905979	0.133428258	0.972388376
gene_1352	1.469406476	1.354889295	1.187310822	1.095476248
gene_1353	-1.264605522	-1.518628708	-0.449475964	-0.968488528
gene_1354	0.004275982	0.821564115	1.894816975	1.1204428
gene_1355	0.144622463	-0.71358317	0.991380693	-0.170237237
gene_1356	-0.908066218	-0.92004915	-1.196483407	-1.46471335
gene_1357	-0.083138497	-0.175359015	-0.400844937	-0.638904011
gene_1358	-0.155742143	-0.006775011	-0.846083612	-0.335625129
gene_1359	1.301713788	1.640768501	0.871252481	1.13254008
gene_1360	-1.359514712	-1.861237892	-1.004341093	-1.397042054
gene_1361	0.447495958	0.346734721	0.538450693	0.602660282
gene_1362	-0.128405089	-0.52504289	-0.423861453	-0.605027861
gene_1363	-1.670982493	-1.885693218	-0.554942851	-1.14591845
gene_1364	0.470194678	0.512984144	-0.138236542	-0.377170227
gene_1365	0.231080584	0.945612158	1.534391052	1.219844654
gene_1366	-3.566497889	-3.038151147	-2.596043225	-2.897047178
gene_1367	0.422474438	0.562867489	2.116696745	1.408567392
gene_1368	-1.542003522	-1.898857362	2.283277388	0.79794155
gene_1369	-0.057835405	0.328470802	-0.386423426	0.076271656
gene_1370	0.062761726	0.357991388	0.020791837	0.315405205
gene_1371	-0.030693635	-0.086754613	0.088712366	0.408894271
gene_1372	-0.083563349	0.230268497	-0.447039537	-0.254498548
gene_1373	-2.056134733	-0.965677649	-1.670669479	-1.2746583
gene_1374	1.295102136	1.008925465	1.530605944	1.076816747
gene_1375	1.275233205	1.095574334	0.701324832	0.341692108
gene_1376	0.682867925	0.651416196	0.200148203	0.559604328
gene_1377	0.050734144	0.083358864	-0.113943654	-0.554673256
gene_1378	-0.930465248	-0.910737924	-1.425268714	-1.590294784
gene_1379	-1.148770768	-1.604349101	-1.547019044	-1.713109026
gene_1380	-1.795748101	-1.847152296	-0.694136016	-1.03990006
gene_1381	-0.870195281	-1.258757712	-1.149905247	-1.03940411
gene_1382	0.375082195	0.222402975	-0.024402084	-0.082935452
gene_1383	0.054219595	0.830379331	0.750313103	1.141461389
gene_1384	0.79505537	0.743036167	1.004334676	1.112647562
gene_1385	0.878862091	1.732161555	0.677026136	0.853245601
gene_1386	0.255462506	-0.050446093	1.67344348	1.936923565
gene_1387	-0.544882459	-0.579036034	-0.942819284	-0.870195991
gene_1388	0.635008802	0.808875529	0.440118237	0.230984405
gene_1389	2.917511936	1.282013991	4.417368239	4.007670898
gene_1390	-2.23792	-2.931472471	-1.847585417	-2.746163619
gene_1391	-0.524030629	-0.378747878	-0.975441066	-0.385664091
gene_1392	0.913125638	1.21315853	0.654539719	1.954833794
gene_1393	0.047922201	-0.312347462	-0.245356664	-1.055685512
gene_1394	0.761939922	0.670767507	0.81030114	0.872649583
gene_1395	-1.611548895	-1.59176517	-0.812805515	-1.090511008
gene_1396	0.754022701	1.627396962	2.755346344	2.550798987
gene_1397	-0.883256862	-0.735393135	0.014379736	0.01329045
gene_1398	0.057330759	-1.089213224	0.656256963	0.675601463
gene_1399	-0.426801973	-0.165069942	-1.005480238	-0.557024074
gene_1400	1.108678236	0.857733218	1.184708692	0.803472816
gene_1401	-1.900280492	-1.830136134	-2.091410063	-1.803261729
gene_1402	-0.627971804	-0.287619003	0.84530728	0.238945122
gene_1403	-0.935197947	-0.794855661	-0.540719233	-0.660790006
gene_1404	-0.48896215	-0.711107486	-0.842334474	-0.814568405
gene_1405	-2.407172924	-2.299908308	-1.69959639	-2.157101358
gene_1406	-2.058247689	-2.053011725	-1.684077899	-2.833363095
gene_1407	0.113045783	0.457887275	-0.304847916	-0.569075669
gene_1408	1.007596677	0.768243045	1.055865797	0.783031829
gene_1409	-0.179488744	-1.224483588	0.760991929	0.164249899
gene_1410	-2.596431697	-2.759567596	-0.408108272	-2.816861434
gene_1411	-0.449604813	-0.325847795	-1.084972826	-0.8543915
gene_1412	-0.567303817	-0.510755696	1.586851323	0.036320264
gene_1413	0.567250007	0.551241502	0.377376998	0.162608924
gene_1414	-1.177333641	-0.999579561	-1.411824941	-1.136071432
gene_1415	0.224279661	-0.363646197	0.165281703	1.215191543
gene_1416	-1.022325831	-1.018361037	-0.727323088	-0.619945248
gene_1417	0.070433816	0.022044334	-0.004736529	0.058303618
gene_1418	3.361164401	3.162052159	1.678599162	2.3578109
gene_1419	1.033376155	1.32203973	0.20525217	0.196633909
gene_1420	-0.372538564	-0.561713057	-0.047973581	-0.138701912
gene_1421	-0.180489618	-0.908353595	0.151563057	-0.150178532
gene_1422	2.059093867	0.855567643	3.406316902	1.725116336
gene_1423	-1.801060057	-1.87558429	-0.227926794	-0.902906952
gene_1424	-1.169727476	-1.116287415	0.576293873	-0.574552412
gene_1425	0.804712837	0.261534396	2.087878168	1.580776434
gene_1426	0.059414603	0.104319133	0.193711775	0.520024001
gene_1427	0.338185415	0.640316315	0.55668581	0.471922477
gene_1428	-1.447221235	-1.547394732	-1.521224158	-1.494619923
gene_1429	-0.070938608	-0.418527616	-1.159597858	-0.592544465
gene_1430	0.134175211	0.279929012	-0.049524651	-0.012212276
gene_1431	1.02019652	1.235723346	0.727273033	0.970637168
gene_1432	0.21494562	0.424538673	0.303561356	0.544046853
gene_1433	0.703854922	0.566679098	0.02509702	-0.200403602
gene_1434	-1.007934087	0.099163804	-0.97989137	-0.180234022
gene_1435	0.102792005	0.091881004	0.225515767	0.320319561
gene_1436	1.908111306	-0.218587056	2.970102068	0.132016178
gene_1437	-1.705332149	-1.975186875	-1.594850422	-1.130590987
gene_1438	2.938207132	1.921895746	4.281828564	3.317654016
gene_1439	-0.457297928	-0.254122424	-0.356653443	-0.516400649
gene_1440	-0.025434454	0.126692266	-0.329980236	-0.130387823
gene_1441	-0.184225023	0.108539225	-0.253920342	-0.36416423
gene_1442	0.087627028	0.509186726	-0.274194816	-0.390584682
gene_1443	-0.359540115	-0.629035492	1.065359077	1.121261991
gene_1444	0.935428408	0.700913268	0.68302028	1.50815516
gene_1445	-1.331693909	-1.15350512	0.014853447	-0.685988176
gene_1446	0.72621914	0.52240619	0.915530347	0.717768584
gene_1447	-1.715809458	-1.955244089	-2.019176181	-2.072831793
gene_1448	0.201357335	-0.150006128	-0.011131522	-0.069153856
gene_1449	-1.941055543	-1.861520899	-2.006635533	-2.123466144
gene_1450	-0.116678778	-0.062931044	-0.355877069	-0.35693803
gene_1451	1.51132292	0.843486809	2.08732724	1.034667164
gene_1452	-0.559818954	-0.741236075	-0.540191779	-0.545218292
gene_1453	0.469411167	0.048015046	0.240250502	-0.789907752
gene_1454	1.314534703	0.860139036	0.41508902	0.323107713
gene_1455	0.237945007	-0.277836347	0.471695603	0.695952189
gene_1456	-1.686119773	-1.742304799	-0.80374416	-1.977667915
gene_1457	-0.873305725	-0.99616785	0.573306032	0.441581431
gene_1458	0.116801042	-0.205411852	0.264971549	-0.371472928
gene_1459	-1.063685024	-1.546139878	-1.00901939	-1.33487927
gene_1460	0.547015638	2.013524672	1.531088869	1.392829479
gene_1461	-1.402174094	-1.202401738	-1.018817011	-0.800410632
gene_1462	0.00167362	0.111464615	-0.636841016	-0.733832115
gene_1463	1.315834449	0.836664687	0.559853848	-0.074603192
gene_1464	-0.589648116	0.343715989	-0.754406102	0.261396451
gene_1465	-0.121092851	-0.284641068	0.516172044	0.123096244
gene_1466	0.206356654	-0.248223404	-0.161383014	-0.443887965
gene_1467	-0.862387432	-1.431192849	-1.632472421	0.037198544
gene_1468	-0.500792838	-0.700316427	0.079569613	-0.079664875
gene_1469	-0.971416132	-1.223913439	-1.167229001	-1.658129778
gene_1470	0.905407339	-0.027302656	0.266572484	-0.162280389
gene_1471	-0.329418883	-0.072874332	-0.889418317	0.031458612
gene_1472	-0.733072488	-1.193063821	-0.727978541	-0.810070405
gene_1473	1.177208981	0.812094398	0.74939781	-0.192105614
gene_1474	0.739213276	0.983495234	0.375204604	0.30303935
gene_1475	0.98566019	0.04873953	0.203962634	1.566932012
gene_1476	0.857722341	0.792129113	0.725036936	0.501456604
gene_1477	-0.421686344	-0.478824808	-0.151219329	-0.079018017
gene_1478	-0.677610544	-1.126398539	-1.064164559	-1.407251192
gene_1479	0.234362007	0.191672529	-0.195473549	-1.029795186
gene_1480	1.272882861	0.936041315	0.837760091	-0.379515287
gene_1481	0.132653413	0.052111838	-0.154235042	0.06809065
gene_1482	0.647833997	0.281210054	0.312191698	-0.534222927
gene_1483	-0.963909818	-1.08652733	-1.585280042	-1.159330607
gene_1484	0.277789123	-0.607553431	1.214751821	0.926652309
gene_1485	-0.647736338	-1.368718208	0.656962281	-1.146551967
gene_1486	-0.778379274	-1.402361642	-1.012272426	-0.910144437
gene_1487	-0.185561142	1.285379762	1.067731632	1.73588928
gene_1488	0.139792859	-0.776596509	-0.20937327	-0.564495868
gene_1489	0.000440005	-0.442588991	-0.511868004	-0.695845031
gene_1490	0.363040356	-0.054713751	-0.328692898	-0.928061158
gene_1491	-0.05563536	-0.681188829	0.620894846	-0.227238064
gene_1492	-0.60798443	-0.964602185	-0.609340592	-0.332552782
gene_1493	-1.019214863	-1.040722292	-0.960329941	-0.584933839
gene_1494	1.167331563	1.461200008	1.278481582	1.542662676
gene_1495	-3.08204646	-3.762416991	-1.836258402	-3.879366482
gene_1496	-0.373961829	-0.308087839	-0.989518733	-0.546431266
gene_1497	1.157339265	0.836780755	1.046447407	0.860402792
gene_1498	-1.302681444	-0.082512672	-1.057895924	-0.662144129
gene_1499	-1.340578345	-0.900542157	-0.767242029	-0.44956558
gene_1500	0.385635188	-0.259706917	0.118107455	-0.358152937
gene_1501	-1.199560536	-1.264177777	-0.663271377	-0.417228171
gene_1502	-0.026942759	0.188422082	0.940651893	0.00541327
gene_1503	1.596851722	0.61655005	1.030672007	0.304189309
gene_1504	1.128633454	1.216445561	0.345339318	0.544431621
gene_1505	0.808513302	0.9405641	0.651535481	0.634928431
gene_1506	0.74761009	0.215648387	0.512805665	0.248858934
gene_1507	-1.090086234	-1.295485138	-1.248680738	-0.934652427
gene_1508	-1.535225245	-2.334810431	-1.893836639	-1.95871193
gene_1509	0.026600434	-0.085892438	0.182852014	-0.525723182
gene_1510	0.888873487	0.753976474	0.855390357	0.342851524
gene_1511	-0.383884662	-0.273669575	-0.441168698	-0.13814057
gene_1512	-1.01744944	-0.79390428	0.795137679	0.407333212
gene_1513	-0.066617387	0.091173258	-0.135067319	0.101127424
gene_1514	-0.523054411	-0.709768272	0.040016063	0.499861882
gene_1515	-0.003608191	-0.088223343	-0.268796284	-0.025870347
gene_1516	0.673424762	0.576468372	0.107457033	-0.349127635
gene_1517	-1.235728657	-1.231738592	0.167423892	0.499228836
gene_1518	-0.1379577	1.829447757	0.102492177	1.732804427
gene_1519	-0.931432229	-1.138325767	-0.808632004	-0.718226638
gene_1520	-0.518724914	-0.356828915	-0.073810801	-0.30461021
gene_1521	1.140198247	0.605631611	1.833740065	2.326741286
gene_1522	-1.761376752	-1.883825012	-1.862977228	-2.176715939
gene_1523	0.733708476	1.399789922	0.038616907	-0.954524871
gene_1524	-0.784231875	-1.357173106	-1.107270706	-0.946657449
gene_1525	-2.532332507	-3.329635216	2.686731839	0.528161895
gene_1526	0.519793205	0.9158875	1.201776545	1.27181159
gene_1527	-1.036159905	-0.982124436	-0.142071416	-0.32464489
gene_1528	-2.769185673	-2.493634289	-1.868230287	-2.890356356
gene_1529	-0.681280916	-1.081310419	-0.283846731	0.256579445
gene_1530	0.636132455	0.96800804	0.196361835	1.089502288
gene_1531	-0.760485983	-0.31664889	-0.905280886	-0.405978534
gene_1532	-0.751072327	-0.956697022	-0.523122649	-0.844094585
gene_1533	1.686646934	1.041191496	1.065016904	0.759797441
gene_1534	-0.562479067	-1.294619528	-0.573303198	-0.742259034
gene_1535	2.02619245	1.570585667	2.10737546	1.666694253
gene_1536	0.330091557	-0.404811717	0.526849471	0.937067715
gene_1537	1.93947886	-0.351831898	0.312258079	0.921376244
gene_1538	0.882496113	0.645709937	1.194129307	0.659543533
gene_1539	0.430783221	0.592376133	-0.015215868	-0.269940382
gene_1540	-1.816343434	-1.99023891	-2.214069865	-2.776023148
gene_1541	0.80646595	0.212935876	0.006436913	-0.230445498
gene_1542	-0.016568679	0.015238782	1.79488639	1.659877552
gene_1543	0.571714088	0.521961603	1.319791377	1.210381991
gene_1544	-1.401084662	0.807837209	0.203788389	2.407482073
gene_1545	-1.776664348	-0.877203185	-0.07085477	0.300595191
gene_1546	1.227972727	0.796976463	0.55320632	-0.266181609
gene_1547	0.447574861	0.255693591	1.182899037	1.681689017
gene_1548	0.371406965	0.496113751	0.114826719	0.251872936
gene_1549	-0.733670344	-0.599210911	-0.989306051	-0.208945256
gene_1550	0.230086369	0.219015387	0.120006096	0.211808668
gene_1551	1.140038741	0.666721857	1.586502026	1.431123088
gene_1552	0.352959347	0.343924392	0.309226838	1.073934158
gene_1553	0.471263846	0.819244664	0.508006672	0.508449682
gene_1554	0.817367088	0.833560226	0.625800047	0.757218159
gene_1555	0.654940256	0.470979744	0.22813792	-0.540819537
gene_1556	2.031185559	1.619481561	4.128836025	2.991376091
gene_1557	-1.914647037	-2.133414507	-1.959487467	-2.946248257
gene_1558	5.822259602	4.723266396	1.007807317	0.886174056
gene_1559	0.652957985	0.850939708	2.642913297	3.169412593
gene_1560	-0.300773577	0.087961469	-0.399321553	-0.292203815
gene_1561	0.680477391	0.093532392	0.550171898	0.899700697
gene_1562	-1.65134471	-2.024215021	-1.910799275	-2.312082955
gene_1563	1.357973227	0.526967503	3.106802119	2.192981392
gene_1564	0.744640939	0.961834571	0.375545303	0.791158619
gene_1565	-0.069553154	0.216811791	-0.140105563	-0.035125614
gene_1566	-0.434275806	-0.376653493	0.432353445	0.395777163
gene_1567	0.635346748	0.85591889	0.416953304	0.449352517
gene_1568	-0.327494969	0.394299573	-0.777797905	0.468029426
gene_1569	0.644018893	0.055326971	1.529034955	1.378486296
gene_1570	1.287012646	0.651521006	1.412665941	0.968191544
gene_1571	-3.542000544	-3.710677478	-3.165899737	-4.028126002
gene_1572	0.312451088	0.077846765	0.075113662	-0.32496978
gene_1573	-0.892947659	-1.221900198	-1.042738225	-1.132342929
gene_1574	0.206870736	0.45748888	-0.091240952	-0.057287078
gene_1575	-0.083031113	-0.030934909	-0.08327421	0.211529487
gene_1576	-0.66496561	-0.66041165	-0.45127602	-0.313344236
gene_1577	-0.396695759	-0.924418127	0.742356076	0.030644898
gene_1578	0.265646875	0.263540283	0.079680731	-0.028465232
gene_1579	-1.053438231	-1.091124293	-1.27161831	-1.656118663
gene_1580	-1.262875908	-1.654942732	-0.865219102	-0.928365405
gene_1581	0.102126779	0.211256721	-0.157496723	-0.169464707
gene_1582	1.812646289	1.297268013	1.384195052	1.255171987
gene_1583	-3.704393975	-3.107874922	-2.961067918	-3.599134611
gene_1584	-1.156532814	-1.373886252	-0.199045879	0.179539195
gene_1585	0.673987577	0.79879141	0.195898239	0.424745431
gene_1586	0.413629825	0.643282751	0.970870902	0.889498513
gene_1587	-0.082464396	-0.126196622	0.166144369	-0.129341682
gene_1588	-0.469095781	-0.453986821	-0.319378633	-0.318005243
gene_1589	-0.810050629	-1.640277062	-0.476610838	-1.362229754
gene_1590	1.449017671	1.168589642	0.767135459	0.81131903
gene_1591	0.550608769	0.760366715	1.279091322	1.072354123
gene_1592	1.210003023	0.944921329	0.569587082	0.37877879
gene_1593	-1.406927608	-0.972682711	-1.499319412	-1.13733865
gene_1594	-0.852955324	-0.96563743	-0.887150435	-0.897379059
gene_1595	-1.585069246	-2.050870674	-1.302965479	-2.46927558
gene_1596	0.605343105	0.509984572	1.024488134	1.404141028
gene_1597	-1.757281358	-2.187864969	-1.676733965	-1.850132344
gene_1598	-0.210894403	-0.529391608	-0.095250184	-0.263328688
gene_1599	-0.120859168	1.125247101	-0.225535917	1.322226301
gene_1600	-1.045505582	-1.391037417	-1.115555066	-1.542467019
gene_1601	0.776203514	0.897008831	0.476864762	0.6540211
gene_1602	-1.55177589	-2.106229988	0.232549868	-0.561090399
gene_1603	0.088679685	0.312026413	1.324670313	1.979057912
gene_1604	0.654075003	0.437109388	0.301659832	0.506783373
gene_1605	0.504407798	0.150326863	-0.257309826	-0.343282301
gene_1606	-0.672168181	-0.745327085	-0.712770836	-0.63637254
gene_1607	-0.437334705	-0.238896115	-0.655502347	-0.839479527
gene_1608	-0.60038652	-0.43885566	-0.489503312	-0.4106753
gene_1609	-3.41674643	-3.344598108	-2.509413343	-3.2365278
gene_1610	1.242951373	0.649656007	0.695000981	0.295737271
gene_1611	-1.876572884	-1.500471327	-0.568625637	-1.602314764
gene_1612	-0.069625017	-0.388126031	-0.31075129	-0.356425198
gene_1613	0.41088929	1.017940472	1.772796401	2.268359804
gene_1614	-1.707688378	-0.82298143	-0.737579888	-0.179983323
gene_1615	1.258692145	1.649565937	1.358015177	1.029807296
gene_1616	0.572405695	0.559741677	0.475960235	0.777901183
gene_1617	-0.503317258	-0.266148675	-0.732220145	-0.664142576
gene_1618	-1.563925252	-1.779524464	-1.753041595	-2.211960962
gene_1619	-0.051748025	-0.032727632	-0.311255826	-0.118097207
gene_1620	-0.433548883	-0.394193822	-0.639777548	-0.468882074
gene_1621	0.438484242	0.166489709	0.334585972	0.349442156
gene_1622	0.828866361	1.1310961	1.05314758	1.875789888
gene_1623	0.87821338	0.88795909	0.642923371	0.802431445
gene_1624	1.385870673	0.338196853	1.310303003	0.471685541
gene_1625	0.135316618	0.040616264	0.521322491	1.020930614
gene_1626	-0.139234446	0.076356599	1.62027771	0.989337572
gene_1627	-1.242143933	-1.37533117	-1.532461138	-1.674931868
gene_1628	0.172746195	0.097269609	0.048090413	0.096313371
gene_1629	-1.517696717	-2.231993407	-1.859437816	-3.135922766
gene_1630	0.418010408	0.684111332	0.112989383	0.01461423
gene_1631	1.290850832	0.711000212	0.668701711	0.439624962
gene_1632	-0.405128787	-0.233935441	-0.390883122	0.274671385
gene_1633	-1.276057052	-1.300837568	-1.420322428	-1.255284726
gene_1634	1.567688137	0.881390694	1.007942705	0.55555725
gene_1635	-0.37259593	-0.548013998	0.385016895	-0.099778504
gene_1636	-0.809404034	-1.302287455	-0.596587144	0.241562966
gene_1637	-1.370687086	-1.397471187	-1.359823111	-1.436074117
gene_1638	-0.88453264	-0.245407338	-0.196050815	0.043081088
gene_1639	-0.414376055	-0.09039527	0.90719378	0.77794406
gene_1640	0.786116522	1.013553009	0.541589746	0.596663119
gene_1641	0.877838438	0.548523222	0.660147039	1.117164654
gene_1642	-1.215215337	-0.978869973	-0.251005967	-0.205936146
gene_1643	0.336332381	0.039898085	0.525767102	0.339259307
gene_1644	0.602407543	0.275415237	-0.036737629	-0.436942389
gene_1645	1.223017637	1.162674515	0.90708126	0.803824346
gene_1646	0.577308659	0.476475269	0.442700341	0.004437019
gene_1647	0.147244366	0.431601317	0.518362292	1.098301606
gene_1648	-0.221818508	0.066269175	-0.720284701	-0.023392615
gene_1649	-0.245928618	0.215275757	-0.40035124	-0.155783165
gene_1650	0.030003239	-0.383000479	-0.132335071	-0.355471714
gene_1651	-0.080596611	0.444050502	-0.030199766	0.410761102
gene_1652	-0.183579327	-0.51621295	-0.649461929	-0.720846582
gene_1653	0.044474848	0.049664276	0.169827596	-0.279736914
gene_1654	0.165767305	0.323585592	-0.073261684	-0.003093464
gene_1655	0.824214573	1.144796493	0.660645135	0.097402535
gene_1656	0.775648136	0.688008872	0.45041892	0.69221315
gene_1657	-1.068067527	-2.561431486	-1.19105669	-2.268315551
gene_1658	0.077260154	0.166515905	-0.626878566	-0.786664497
gene_1659	-1.57328384	-2.3593316	-1.698065921	-2.165082329
gene_1660	1.10872371	1.523278578	1.880598729	1.866383309
gene_1661	0.657874566	0.551213495	0.287480162	-0.28831265
gene_1662	-3.356090201	-2.752259246	-2.095441286	-3.527810463
gene_1663	0.954926444	0.768481218	1.157553127	0.741938494
gene_1664	0.50667602	-0.949334533	1.314681715	0.730446949
gene_1665	-0.83492315	-1.849719902	-0.390662156	-1.368946617
gene_1666	0.620266282	1.030652159	0.133545744	1.080977117
gene_1667	-0.224916714	-0.03456546	0.145072061	0.735569365
gene_1668	1.226424488	0.958097298	0.451710416	0.485080285
gene_1669	-0.974226784	-1.074605481	-0.648565506	-0.654525059
gene_1670	2.281241806	2.049238642	3.888682292	3.897571532
gene_1671	2.086006464	0.248275101	0.60526948	-0.550187291
gene_1672	-0.40860305	-1.047982208	-0.595568225	-0.902516195
gene_1673	-0.669056108	-0.467383825	-0.881643897	-0.51034408
gene_1674	-0.889682917	-1.55459259	-0.613758028	-1.367103239
gene_1675	-0.366846186	-0.371411954	-0.604263357	-0.246983802
gene_1676	1.840345631	1.318927596	1.048694573	0.408527282
gene_1677	0.928815211	0.864712015	0.679632618	0.465330359
gene_1678	1.036302374	1.329584278	1.154461313	1.340520713
gene_1679	-0.720709377	-0.263627168	-0.146989432	0.383500691
gene_1680	0.761817207	1.619569318	0.333700788	1.134007221
gene_1681	-1.370033292	-1.892527762	0.257747789	0.894783924
gene_1682	0.217839714	0.647945677	-0.030647956	0.033718452
gene_1683	-1.644076172	-1.452624353	-0.274533214	-1.085282449
gene_1684	-1.46947694	-1.746337386	-1.851067376	-2.152008364
gene_1685	0.863915171	0.835406918	2.610041437	3.015734373
gene_1686	0.853212543	0.67885582	0.601676927	0.457669345
gene_1687	-2.876646529	-3.427258455	-2.568726287	-3.248655227
gene_1688	0.005637559	-0.374893248	-0.328075013	-0.121575906
gene_1689	-0.260626577	0.342351624	0.929379222	2.065975216
gene_1690	1.02340246	0.151609971	3.359687389	1.530402472
gene_1691	1.00478411	1.00966261	1.339529743	1.453856734
gene_1692	0.869960391	1.182385542	0.474089605	0.396911849
gene_1693	0.690257842	0.462895474	0.388723642	0.46901353
gene_1694	0.2868375	0.107025601	-0.206110455	-0.503282494
gene_1695	1.478524467	0.60034289	1.88050314	1.768113658
gene_1696	-0.277700569	-0.64375433	1.366924966	0.241182627
gene_1697	0.896410221	1.064566294	0.844636979	0.760862574
gene_1698	0.350799584	0.713662884	-0.08155863	-0.668592409
gene_1699	0.884791013	0.922044423	0.060556084	-0.106677725
gene_1700	-1.453596971	-2.017012561	-2.024383059	-2.175248022
gene_1701	-1.631637404	-2.015329692	-1.441965638	-1.85401897
gene_1702	0.398329047	0.294702137	0.178068407	-0.432639555
gene_1703	-0.801740537	-1.949118011	-1.223186957	-1.765097661
gene_1704	-1.050285992	-0.831559462	-0.496725352	-0.368056928
gene_1705	1.47221226	0.877947247	0.945719851	0.111008182
gene_1706	-1.567295484	-1.089848939	-0.713488025	-0.16101186
gene_1707	1.001111284	1.111549748	0.959715747	0.224288588
gene_1708	-0.047795046	-0.105047662	-0.383544826	-0.495829061
gene_1709	0.20265197	0.4974132	-0.149801533	-0.128098067
gene_1710	0.314885611	0.169620116	-0.196302804	-0.215339576
gene_1711	-0.665151431	-0.5721895	-1.048343293	-0.801441599
gene_1712	-0.282175519	-0.13935507	-0.493612104	-0.577197408
gene_1713	-0.220956721	0.312694076	1.300113506	0.802350766
gene_1714	-1.788592943	-1.910277971	-1.98050912	-2.165181201
gene_1715	0.238085327	0.194234097	-0.304634635	-0.797549798
gene_1716	0.408173058	0.014900242	-0.35884438	-0.09129513
gene_1717	-1.870972091	-2.458897245	-1.152989018	-1.920932845
gene_1718	-0.155273187	-1.137464021	1.968557569	1.346828577
gene_1719	-1.019482518	-0.380637764	-1.092133436	-0.309102202
gene_1720	-0.081535559	0.238229687	-0.461323579	-0.196103167
gene_1721	-0.610790364	-0.922758352	0.990515575	0.145462993
gene_1722	0.394269975	0.418519768	0.147529056	-0.402537048
gene_1723	-1.431294034	-1.379347702	-0.543224634	-1.021888939
gene_1724	0.917130367	1.031322695	0.02944523	-0.417435283
gene_1725	0.200246272	-0.233001261	0.117370438	-0.074015282
gene_1726	0.438819693	0.019288072	-0.421108029	-0.347640899
gene_1727	0.519409865	0.451409731	0.426652122	0.655503647
gene_1728	0.06345415	-0.453545552	0.167026404	0.135014459
gene_1729	0.415478145	0.606100195	0.16092107	-0.202791717
gene_1730	0.506376021	0.694781579	2.170516232	1.739576819
gene_1731	0.498467879	0.69597292	0.151456448	0.356585386
gene_1732	-1.501071447	-2.113365749	-1.557086998	-2.144467585
gene_1733	0.439724044	-0.042487974	0.025429356	-0.801739855
gene_1734	0.001347039	-1.090839641	-0.650457935	-0.606672155
gene_1735	-0.297388809	0.185176808	-0.487533722	-0.544621445
gene_1736	-0.498069757	-0.195184887	-0.519187919	-0.328820285
gene_1737	0.490640857	0.327738662	-0.134887187	0.183343033
gene_1738	-0.377454427	-0.295711646	1.10509974	0.849285244
gene_1739	-1.236701834	-1.102831592	1.108803486	0.906648172
gene_1740	-0.686053644	-1.005715875	-1.129610197	-0.635240439
gene_1741	-0.556631495	-2.08928777	-0.773816846	0.015952742
gene_1742	0.512854664	-0.08760763	0.302007447	0.017103467
gene_1743	0.32422277	0.916731906	0.355608124	0.590006404
gene_1744	0.504252644	0.182718971	-0.054293501	-0.347556752
gene_1745	-0.809037328	-0.664364685	-0.315010344	-0.059163537
gene_1746	0.201295789	-0.961465887	0.099935983	-0.282225768
gene_1747	-1.530109605	-2.269305874	-1.579065745	-2.128227415
gene_1748	0.439910435	1.114822368	1.473545703	1.360572946
gene_1749	0.414122158	0.505498307	1.535214352	1.687500083
gene_1750	0.436390882	0.538154786	-0.195766248	0.232721579
gene_1751	0.743531724	1.027614038	0.56010208	0.627094851
gene_1752	0.312366206	-0.040977952	0.020005232	-0.51789783
gene_1753	0.408384898	2.264714579	0.535049192	1.890920992
gene_1754	-0.794806699	-0.918803285	-0.111615301	-0.066231746
gene_1755	0.853182269	0.600768334	0.431486002	0.08813348
gene_1756	1.053944731	0.580293523	0.62216459	1.333062335
gene_1757	-0.203709383	-0.445304503	0.119797799	0.031169875
gene_1758	-1.811266226	-2.10617746	-1.581200101	-2.435804451
gene_1759	0.339285851	0.486838622	-0.0295124	0.018668518
gene_1760	0.10834101	-0.570890132	-0.36078727	0.018272918
gene_1761	0.058921488	-0.295528739	0.000691011	-0.665815699
gene_1762	0.469582548	0.125624095	-0.022867266	-0.649483454
gene_1763	-1.516522372	-1.9395526	-1.176296154	-1.594499727
gene_1764	0.11172263	1.303994716	0.747081983	1.33056132
gene_1765	-0.457518999	-0.465927295	-0.545301273	-0.453819029
gene_1766	0.236912404	0.188339862	-0.179093999	0.131328224
gene_1767	1.2579783	2.389102754	0.301529219	0.409069301
gene_1768	-0.100445067	0.100170338	-0.50885751	-0.76206491
gene_1769	0.825377325	0.629806691	0.583161543	0.76583359
gene_1770	0.335499316	0.67465704	-0.008073509	0.329990581
gene_1771	-0.534649594	-0.926504815	-0.086732001	-0.323997109
gene_1772	-1.148676384	-1.144354799	-1.16099293	-1.50792978
gene_1773	-0.053464679	1.091862534	0.620227483	1.149611678
gene_1774	-1.572684269	-2.145583118	-0.869203269	-1.210759632
gene_1775	-1.748950776	-1.306456295	-0.415174243	-1.903753806
gene_1776	-2.090230947	-2.766642026	-2.244361264	-2.402298741
gene_1777	2.887338677	2.062917181	2.866411793	2.173079949
gene_1778	1.067933255	1.109117145	0.712803926	0.613553826
gene_1779	-1.602627144	-1.702162031	-1.528547589	-1.885392452
gene_1780	0.974910031	2.278446773	1.160703311	2.220658117
gene_1781	-0.51714417	0.11389953	-0.404906005	-0.422334696
gene_1782	1.457787662	1.332386533	3.054297454	1.64759816
gene_1783	-0.68708813	-0.860696405	-1.050225294	-0.462753325
gene_1784	0.019564037	0.305801082	-0.239245297	-0.276250723
gene_1785	-0.440011396	-0.38980197	-0.187171621	-0.265427368
gene_1786	-0.440511824	-0.604274208	-0.615694003	-0.705999619
gene_1787	0.387473662	0.223129866	0.075623351	0.189999006
gene_1788	-1.902869624	-2.011750285	-1.968328436	-2.029880861
gene_1789	2.541648934	0.519433058	3.052123207	1.222525239
gene_1790	-1.164740828	-1.799523756	-1.444487246	-2.169510928
gene_1791	-0.174057689	-0.480196015	-0.744608751	-1.118060505
gene_1792	0.015479643	-0.559384944	-0.776050073	-1.702950042
gene_1793	1.797505406	0.678674679	1.253675907	0.75248038
gene_1794	-1.112612013	-0.731602376	-0.933741696	-0.89977831
gene_1795	-1.551351619	-2.172497853	-2.081558557	-1.992122973
gene_1796	-0.228414957	-0.059809357	-0.440756864	-0.034285579
gene_1797	0.22781808	-0.016715595	-0.102121167	0.051823673
gene_1798	1.031905299	1.106453696	0.308494625	0.734114765
gene_1799	0.091112227	0.036412214	-0.257517231	-0.432422844
gene_1800	0.026917306	0.302255747	-0.403791558	-0.019713858
gene_1801	-1.076248354	-1.211966454	-1.370726822	-1.287138432
gene_1802	1.097324569	0.59437897	1.55493857	1.167012107
gene_1803	0.193886239	0.376554646	0.375558097	0.495556213
gene_1804	-0.74494948	-0.768189767	-0.078546633	-0.294789371
gene_1805	-0.297088636	-0.879995265	-0.599714395	-0.564412559
gene_1806	-0.080489235	0.102349581	-0.472444755	-0.47971186
gene_1807	-0.124209229	0.453808315	0.995444853	0.167692978
gene_1808	-0.002354007	-0.276936855	0.861083477	0.519206455
gene_1809	0.517748375	0.614602297	1.186093889	0.851932113
gene_1810	0.86244507	0.437629826	-0.342188131	-0.521102947
gene_1811	-0.23092599	0.240208425	-0.962423836	-0.068620223
gene_1812	-0.062030504	0.09279608	0.681475572	1.141481004
gene_1813	-0.418250732	-0.299010324	-0.763141154	-1.150870838
gene_1814	0.012745103	-0.412408453	-0.494070068	-0.188077584
gene_1815	0.008479754	0.067768943	0.731197698	1.031108463
gene_1816	0.706132787	0.724263019	0.272049401	0.22686991
gene_1817	0.724167801	0.27980894	0.358279283	0.028112124
gene_1818	-0.516712432	-1.46317266	-0.779886133	-0.851605541
gene_1819	-0.012453461	0.31599993	-0.369511722	-0.535170953
gene_1820	0.43110184	0.638621977	0.223223907	0.047780826
gene_1821	-0.307594237	-0.959249858	1.067536142	0.825445001
gene_1822	-2.274858656	-2.410143425	-0.041655478	-1.161998621
gene_1823	0.870597714	0.947354493	1.451595973	1.624770576
gene_1824	-0.96946967	-0.980617166	-1.159160107	-1.230990769
gene_1825	-0.043555983	0.08612727	-0.270987845	-0.508367505
gene_1826	0.507399274	0.878909515	0.210623441	-0.195788689
gene_1827	0.191202141	0.225816586	0.106537566	0.222430315
gene_1828	1.152826983	0.155447351	2.320524306	0.537738149
gene_1829	0.89247662	0.532076466	0.807573174	0.630709763
gene_1830	-0.865538681	-1.071991393	-0.769970968	-0.376472792
gene_1831	0.810495885	1.066353435	0.276470229	-0.012419026
gene_1832	0.27221989	0.277679056	-0.281931042	-0.042299049
gene_1833	1.199024469	1.463184707	2.465479186	2.501448732
gene_1834	-0.670803144	-0.375983248	-1.234242031	-0.750769241
gene_1835	0.182942453	0.340507297	0.396261337	0.659899336
gene_1836	0.840715835	0.780878238	1.127482677	0.75130618
gene_1837	0.897918411	0.924087672	0.117235959	-0.378197983
gene_1838	0.188576365	-0.002144134	-0.182660553	-0.485125052
gene_1839	-1.762887362	-1.774362043	-1.234852079	-1.50827498
gene_1840	2.218772999	1.991736942	1.909523744	1.646058896
gene_1841	-1.122682202	-0.393446945	-0.893894568	-0.548367941
gene_1842	-1.66329098	-1.837951703	-2.044703024	-1.314947653
gene_1843	-0.000314255	-0.019414378	0.046762859	0.19699541
gene_1844	0.149491907	-0.703379374	-0.039682103	-1.040147063
gene_1845	0.448890359	0.252645409	0.004242179	-0.711408856
gene_1846	-0.11026532	0.135833431	0.0654659	0.534898202
gene_1847	0.620669165	0.15890451	-0.181313932	0.186916593
gene_1848	-0.514286237	-0.53938897	-0.232172466	0.351050442
gene_1849	0.182940884	0.319321586	-0.078840954	-0.231265027
gene_1850	-0.100119219	-0.159630366	0.820547698	1.167388375
gene_1851	-0.511414596	0.327948462	0.445322009	0.333157787
gene_1852	0.666247493	0.049160809	0.382996523	-1.342180677
gene_1853	0.345258692	0.374039971	0.004490872	-0.552212643
gene_1854	-1.834300414	-3.510390656	-1.934214544	-3.127919899
gene_1855	-1.315654712	-1.609776592	0.885558482	0.179666199
gene_1856	-1.171282188	-1.454417494	-1.395376785	-1.564444569
gene_1857	0.118427709	0.399128348	0.350972373	0.599101749
gene_1858	-0.394204819	0.0372964	1.66050571	1.746472889
gene_1859	0.790459327	-0.009909547	0.564961416	-0.699764779
gene_1860	0.307149459	-0.008439838	-0.036120035	-0.137148444
gene_1861	0.027433396	-0.062424075	-0.351694272	-0.538276364
gene_1862	-0.803099311	-0.368513006	-0.809990194	-0.687736128
gene_1863	0.182504606	0.377584871	-0.039126306	0.238607497
gene_1864	0.87067882	0.413396057	1.080809683	0.870958544
gene_1865	-0.550279286	-0.294312211	0.922860363	1.796895195
gene_1866	0.71977408	0.552071183	0.310698957	0.058613429
gene_1867	-2.013041816	-2.69575679	-1.785534658	-2.148955786
gene_1868	0.490408028	0.44750489	0.813148694	1.177786677
gene_1869	-2.966647708	-3.122311264	-2.484047866	-2.756198807
gene_1870	0.585051856	1.071312158	0.211627321	0.226970997
gene_1871	0.732812388	0.805174569	0.344725725	0.200462921
gene_1872	0.134845373	0.034578808	-0.127144281	-0.596811663
gene_1874	0.260095981	0.236107593	-0.055081891	-0.123292483
gene_1875	0.28952097	0.29959843	0.026202252	-0.437120641
gene_1876	0.202918196	0.304546128	-0.203805986	0.257537596
gene_1877	0.49089908	0.360157237	0.1375044	0.235401288
gene_1878	0.562073445	0.371170599	0.718487004	-0.125577075
gene_1879	0.196077229	0.151972437	-0.230228271	-0.382376292
gene_1880	-0.504675631	-1.159052901	0.507729484	0.378195487
gene_1881	0.440289623	0.754377139	0.753415026	0.913640278
gene_1882	-0.596740313	-0.311254945	2.087362237	1.606700133
gene_1883	-2.656630035	-3.35200655	-2.676486361	-3.841656126
gene_1884	0.284399665	-0.534019606	1.329533068	1.667166355
gene_1885	1.331216533	1.171834569	1.047911431	0.970236556
gene_1886	-0.717386766	-1.127015006	-0.508833382	-0.545241317
gene_1887	-0.10156643	0.183197705	-0.210568901	0.084961189
gene_1888	-1.883228907	-1.493413774	-1.306154858	-1.425864744
gene_1889	0.040888671	0.902728657	0.018440854	0.180539392
gene_1890	-0.110936868	0.107652012	-0.484760645	-0.592692454
gene_1891	-1.451630912	-2.051417075	-1.796883756	-1.945314281
gene_1892	0.092702061	0.103492075	-0.07984172	0.080570196
gene_1893	1.037096699	0.878295717	0.699399636	0.421736931
gene_1894	-0.4191558	-0.034243935	1.314517618	0.68185944
gene_1895	0.342237934	0.94496222	0.672173185	0.514332595
gene_1896	0.902688669	0.52714904	0.44107465	0.188899199
gene_1897	-0.576721876	-1.412136747	-0.972400976	-2.278692395
gene_1898	0.472275468	1.234412468	0.434547812	0.972883078
gene_1899	-1.220479737	-1.844351123	0.012072659	-1.127032468
gene_1900	-1.391813722	-1.876671397	-1.540708267	-1.022220031
gene_1901	-1.258785207	-1.810114413	-1.411497695	-1.867859148
gene_1902	-0.239682432	0.110269109	0.252457814	0.798491966
gene_1903	1.002003634	1.007929905	1.006829197	0.997917857
gene_1904	0.157754025	-0.212608841	0.699480551	0.102964273
gene_1905	1.274637424	-0.065331165	2.573459374	1.106872516
gene_1906	-0.221262989	-0.32080052	0.666072592	0.220363878
gene_1907	1.034669761	-0.431526855	0.921034679	0.470729509
gene_1908	0.700746647	0.576488789	0.410773683	0.411466276
gene_1909	1.843092543	1.839759623	0.58766776	1.901416484
gene_1910	0.343216202	0.298524663	1.766117438	1.818567717
gene_1911	0.060838694	1.116816053	0.825574745	1.409221338
gene_1912	1.09950968	0.98244959	1.269365451	0.581420282
gene_1913	-1.272053301	-0.762399176	-0.406835441	-0.124806062
gene_1914	-0.667700662	-0.720119852	-0.716838982	-0.605566035
gene_1915	0.216265639	0.019926892	-0.248415778	-0.501780818
gene_1916	0.706435418	0.295103423	0.183138102	-0.087189707
gene_1917	-1.575761797	-2.033205203	-1.852664638	-2.070980931
gene_1918	0.511918126	1.474749521	0.276786315	0.439204258
gene_1919	1.337101915	0.04290444	2.636505786	2.354276267
gene_1920	1.516001963	1.491325484	3.032888269	1.439851779
gene_1921	0.062778409	-0.191707479	-0.249117577	0.194983606
gene_1922	0.69111657	0.749100156	0.656934323	0.413711457
gene_1923	-2.343929268	-2.916899189	-2.385024938	-2.533712295
gene_1924	0.420818666	0.343890185	-0.252491212	0.217826691
gene_1925	-0.718244209	-1.195024499	-1.281184721	-1.348111006
gene_1926	0.174313581	0.072914836	-0.036139955	-0.008203828
gene_1927	0.282812779	0.647751597	0.575854697	0.105169308
gene_1928	-0.54082078	-0.91388499	-0.974595329	-1.573786097
gene_1929	-1.592996721	-1.990405377	-1.918736007	-2.122984437
gene_1930	0.951868185	1.19654529	0.932770956	1.268739218
gene_1931	1.03989029	1.238290933	2.052898308	2.129229824
gene_1932	-1.842998186	-2.50450879	-1.220029156	-1.405814271
gene_1933	-0.001549768	0.285933429	-0.544263072	0.065156949
gene_1934	0.46402455	0.379211042	0.147495025	-0.047451665
gene_1935	-1.126631837	-0.619042223	-0.11653207	0.0820557
gene_1936	0.404840001	0.559171689	0.051688538	-0.055521426
gene_1937	-0.380289914	0.386426446	-0.386016123	0.273156369
gene_1938	-1.247916549	0.491193196	-0.201112065	0.904448282
gene_1939	-1.59064376	-1.836215518	-1.867759183	-2.02872028
gene_1940	-0.674631202	-0.93735019	-1.091516771	-0.928394832
gene_1941	-0.578855105	-0.357629236	-0.096732024	-0.318628918
gene_1942	0.40597482	0.594978349	0.107911672	0.588709496
gene_1943	0.275452924	0.09863898	0.075154013	0.317422825
gene_1944	0.034427691	0.290214307	-0.319585727	-0.025915797
gene_1945	-1.058237942	-1.25281297	-0.47485237	-0.744365176
gene_1946	-0.058167216	0.291874325	-0.219608775	-0.862142612
gene_1947	-1.72041471	-2.144409816	-2.202764274	-2.764672915
gene_1948	-1.510669574	-0.398416069	-1.86334399	-1.165902126
gene_1949	-1.555652573	-1.286734676	-1.648364113	-1.824053241
gene_1950	-1.257740041	-1.473863874	0.311110402	-0.268002056
gene_1951	1.466847264	0.849227516	2.85327691	1.293618161
gene_1952	-0.392104881	-0.531955783	-0.568626184	-0.605118164
gene_1953	0.29983822	0.629144271	-0.135319151	0.012945182
gene_1954	0.584781993	0.993144448	0.317763887	0.580135127
gene_1955	-0.302125638	-0.066662284	-0.350144065	-0.585996295
gene_1956	0.856085083	1.015443725	0.556366122	0.192821776
gene_1957	-0.973888559	-0.987012171	-1.122327271	-0.936588686
gene_1958	4.178933573	2.917920892	3.776248902	3.240220714
gene_1959	0.441471322	1.391528917	1.132804565	1.109705132
gene_1960	-2.084937629	-2.16923891	-1.857472658	-1.786606771
gene_1961	0.214973265	0.487798914	0.096656344	0.260115902
gene_1962	1.51658265	-0.007724148	0.78242878	-0.108559791
gene_1963	0.210813974	0.481353878	-0.18466263	-0.04460421
gene_1964	-1.853508381	-2.339738505	-1.011501833	-1.363495819
gene_1965	-0.859196805	-0.755519846	0.043032663	-0.161057922
gene_1966	0.886309093	0.838597539	0.825340866	1.089113372
gene_1967	0.440778609	0.211850765	0.161042156	0.007296223
gene_1968	-0.120662709	0.191427289	-0.304339201	0.012057228
gene_1969	0.303653266	0.629129522	0.10333678	-0.1143762
gene_1970	1.132792463	2.064556312	1.999628182	1.890804951
gene_1971	4.013418981	4.065927584	4.595061394	3.427472834
gene_1972	0.768333889	0.972745911	1.402711345	1.620004886
gene_1973	0.846110747	0.84621536	1.858344254	1.364559937
gene_1974	-0.016112863	0.42999507	-0.999633221	-0.459164253
gene_1975	1.228269423	-0.531555573	1.446492902	0.374956746
gene_1976	-1.386436505	-1.823603473	-1.464226843	-1.589284244
gene_1977	-1.338759547	-0.513617515	-1.479888474	-1.039386294
gene_1978	0.172776439	0.314527656	-0.190240349	-0.39330583
gene_1979	-0.58726974	-0.736023089	-0.591163151	0.019818233
gene_1980	-0.298419701	-0.632570918	0.973959811	0.700936816
gene_1981	-1.309521131	-1.605410608	-1.62577123	-1.45074334
gene_1982	-0.753568057	0.257433364	-0.364603334	0.605775522
gene_1983	-0.213386556	-0.407588343	0.604117519	1.061989107
gene_1984	-0.180500161	0.356499937	-0.378909504	0.087679791
gene_1985	0.507809646	0.347858612	0.666265225	0.279913554
gene_1986	0.072868689	0.445968386	-0.528670173	-0.316280969
gene_1987	-0.571408972	-1.005836599	-1.108797144	-0.689626611
gene_1988	-0.02740482	0.61634741	0.126282636	0.672110351
gene_1989	-0.557255915	-1.035959564	-1.133740257	-0.946850031
gene_1990	-1.381605606	-1.704929389	-1.529560043	-1.561469991
gene_1991	0.422613636	0.176782125	0.51673924	0.550224858
gene_1992	-0.96462019	-1.410339346	-0.549065149	-0.86425134
gene_1993	-0.340871283	0.793295574	-0.081827493	1.044426935
gene_1994	0.695780652	0.27531836	0.259344285	-0.616785013
gene_1995	1.187369541	0.81410028	2.393730526	1.153544034
gene_1996	0.30939219	-0.357139435	1.809727809	0.534318579
gene_1997	0.984390009	1.224990391	1.149141563	0.827885303
gene_1998	1.104775601	0.629642597	1.81538238	0.651352326
gene_1999	-1.044123634	-0.935893924	-1.226393959	-1.366739314
gene_2000	-0.286563628	-0.11422136	-0.544773179	-0.360242097
gene_2001	-0.405268828	-0.049871731	-0.046940105	0.259032155
gene_2002	1.26671092	1.32743074	2.494209813	2.421041511
gene_2003	-0.061920229	0.234752378	-0.252891842	0.103833502
gene_2004	0.786980412	1.208035744	0.726312338	1.375485286
gene_2005	1.176459068	1.028505914	0.711705591	0.37959716
gene_2006	0.849911832	0.868167459	1.866511457	1.81518369
gene_2007	0.661073893	-0.014528559	1.583087988	0.698477209
gene_2008	0.454138484	0.623223839	0.631803792	0.554189182
gene_2009	0.438778978	-0.020638567	0.304718066	0.259510774
gene_2010	5.526825647	5.187076931	8.290367245	5.869374966
gene_2011	-0.943108263	-1.21423348	-1.012270529	-0.794568033
gene_2012	-1.555017584	-0.537387161	-1.326549012	-0.484497651
gene_2013	-0.241680112	-0.507890858	-0.106256528	-0.514409273
gene_2014	0.079036609	-0.163078839	-0.27529805	-0.017735476
gene_2015	-1.537516183	-1.308431771	-1.551019254	-1.806842511
[truncated: 5,809 more rows]
