# Supplementary material for: RankProdIt: A web-interactive Rank Products analysis tool
Source: BMC Res Notes. 2010 Aug 6;3:221. doi: 10.1186/1756-0500-3-221 (PMC2930644; doi:10.1186/1756-0500-3-221)
Supplement: Additional file 2 — An example output file. The RankProdIt output file generated from submitting Additional File 1 to RankProdIt for Rank Products analysis. [file 1756-0500-3-221-S2.TXT]

Gene_name	WT	WT	Mutant	Mutant.1	Cond1 < Cond2 rank	Cond1 > Cond2 rank	Cond1 < Cond2 p. value	Cond1 > Cond2 p.value	Cond1 < Cond2 pfp value	Cond1 > Cond2 pfp value	Log(2) Average Cond1/Cond2
gene_0001	-1.02091874	-1.488472997	-1.244835933	-1.176880351	3822	4373	0.558139088114754	0.595057633196721	1.14022762951334	1.06247656071347	-0.0438377264999996
gene_0002	2.047302669	4.306102144	3.954547627	2.263337963	2372	1069	0.319984631147541	0.112517930327869	1.05330522765599	0.821833489242282	0.0677596114999997
gene_0003	0.599945352	0.60608143	0.65395775	1.138403473	2581	5497	0.353034067622951	0.782721567622951	1.06799302595893	1.11178642896125	-0.2931672205
gene_0004	-0.627064943	0.378262361	0.747242412	0.649817029	1162	6518	0.117845799180328	0.920276639344262	0.791858864027539	1.10241178275545	-0.8229310115
gene_0005	0.874417399	0.405947215	2.220226192	1.682983519	534	7376	0.0422617827868852	0.987394979508197	0.617940074906367	1.04522505422993	-1.3114225485
gene_0006	0.38546637	0.51461715	0.319382991	0.637601742	3859	4407	0.563644979508197	0.601837858606557	1.14043534594455	1.06629226230996	-0.0284506065000000
gene_0007	-0.193814613	0.040133809	1.032672615	1.277077481	557	7333	0.0452907274590164	0.985884989754098	0.634883303411131	1.04974635210691	-1.23171545
gene_0008	-0.719333884	-0.818562319	-0.929391913	-0.979159486	5216	3329	0.755801741803279	0.424855276639344	1.13138420245399	0.996476419345149	0.185327598
gene_0009	0.121711499	0.152748445	-0.223436864	-0.048139983	5808	2622	0.825219006147541	0.313550204918033	1.10938533057851	0.933714721586575	0.2730183955
gene_0010	-0.429686448	-0.695116407	-1.161618028	-1.464494733	7517	434	0.983098104508197	0.0437269467213115	1.02115604629506	0.78668202764977	0.750654953
gene_0011	0.370548763	0.958158891	0.940343333	1.485715931	1707	6047	0.203972848360656	0.85891649590164	0.932993555946104	1.10904911526377	-0.548675805
gene_0012	1.255392338	1.045404961	1.444192027	1.580415392	2363	5890	0.318602715163934	0.83702868852459	1.05275074058400	1.10959592529711	-0.36190506
gene_0013	-0.257915172	-0.458314089	-0.419066242	-0.291123679	4073	4361	0.594113729508197	0.59389856557377	1.13892462558311	1.06332492547581	-0.00301967000000003
gene_0014	0.417685915	0.886030542	0.268052056	0.144977722	6362	1591	0.884126536885246	0.177804815573770	1.08507701980509	0.872595851665619	0.4453433395
gene_0015	-1.314335455	-1.063880851	-0.119171269	-0.260460146	886	7117	0.0834874487704918	0.972218237704918	0.735744920993228	1.06661233665870	-0.9992924455
gene_0016	-0.747987708	-0.614516216	-1.065940592	-1.051907871	6363	2065	0.884610655737705	0.237484631147541	1.08550055005501	0.897956416464891	0.3776722695
gene_0017	-0.279766083	-0.069526042	0.009322218	0.230306253	2595	5618	0.354719518442623	0.799149590163934	1.06730250481696	1.11067283730865	-0.294460298
gene_0018	-0.610758527	-0.856069474	-0.204634464	-0.944008394	3136	4669	0.446750768442623	0.644886014344262	1.11231823979592	1.07844720496894	-0.1590925715
gene_0019	1.379211819	0.063427023	1.759723913	1.217625694	1333	6072	0.142010758196721	0.862780481557377	0.831822955738935	1.10945158102767	-0.7673553825
gene_0020	-2.467383648	-2.737659221	-2.388888708	-2.653189781	3594	4721	0.525496926229508	0.653972848360656	1.14164718976071	1.08159711925440	-0.08148219
gene_0021	0.809737045	1.080211196	1.092501903	1.596183842	2148	5821	0.280779969262295	0.827912397540984	1.02063780260708	1.11052052911871	-0.399368752
gene_0022	-0.107866425	0.071534329	-0.608226293	-0.649365586	7334	837	0.968783299180328	0.0851536885245902	1.03139623670575	0.794360812425329	0.6106298915
gene_0025	0.083417376	0.340085045	-0.202601601	-0.251647717	6593	1703	0.905804303278689	0.191276895491803	1.07273168512058	0.87697592483852	0.4388758695
gene_0026	1.184849265	0.785678124	0.716366153	-0.110152853	6986	640	0.94140881147541	0.0628227459016393	1.05217864300029	0.7664375	0.6821570445
gene_0027	0.142272199	0.483308068	0.313748535	0.467533605	3552	4637	0.520201075819672	0.638058401639344	1.14350506756757	1.07439292646107	-0.0778509365000001
gene_0028	1.126519399	0.604931889	0.896812072	-0.195185596	5831	1097	0.827770235655738	0.115831198770492	1.10842565597668	0.82443938012762	0.514912406
gene_0030	-1.515111449	-1.760541984	-1.444253753	-1.731085033	3773	4574	0.55046106557377	0.627748463114754	1.13914656771800	1.07159160472234	-0.0501573234999999
gene_0031	-0.712671654	-0.453444985	-0.761413142	-0.642862461	4708	3607	0.68742443647541	0.472831711065574	1.14006159728122	1.02352924868312	0.119079482
gene_0033	-0.904048513	-0.893805391	-1.262005183	-1.893767089	7234	720	0.961664959016393	0.0719748975409836	1.03797069394526	0.780527777777778	0.678959184
gene_0034	-0.244062394	0.722481205	0.865781928	1.590526135	818	6657	0.0736987704918033	0.93531506147541	0.703471882640587	1.09703169595914	-0.988944626
gene_0035	0.486703715	0.68912055	0.545310189	0.530559555	4322	4083	0.63226050204918	0.550225409836066	1.14222350763535	1.05220671075190	0.0499772605000002
gene_0036	1.531066937	1.740779919	1.03253661	2.032897794	4175	2248	0.609335297131148	0.264281506147541	1.13956646706587	0.917931494661922	0.103206226000000
gene_0037	-0.487293006	-0.16748454	-0.693843903	-0.67048861	6078	2167	0.85476050204918	0.252752305327869	1.09805363606450	0.910701430549146	0.3547774835
gene_0038	-0.674050354	-0.379369492	-0.403204431	-0.393054897	3322	4952	0.479081711065574	0.692305327868852	1.12602950030102	1.09158319870759	-0.128580259
gene_0039	0.11095506	0.154312308	-0.188723524	0.019129123	5420	2997	0.782461577868853	0.367345030737705	1.12720664206642	0.957033700367034	0.2174308845
gene_0040	-0.183385332	-0.031307623	-0.651774842	-0.290975664	6200	1773	0.868691086065574	0.199203381147541	1.09399032258065	0.877258883248731	0.3640287755
gene_0041	-1.831193785	-1.712341572	-1.867646235	-2.280865362	5646	2553	0.808700051229508	0.306248719262295	1.11837229897272	0.936619663141402	0.302488120000000
gene_0042	-0.814275838	-1.204660058	-0.443189979	-1.06066581	2779	5162	0.384628586065574	0.727401383196721	1.08066930550558	1.1002615265401	-0.2575400535
gene_0043	1.118247693	-0.095426655	0.24261327	0.240385297	4692	1287	0.684585040983607	0.138673155737705	1.1392242114237	0.841305361305361	0.2699112355
gene_0044	0.546737219	0.61330295	-0.133498021	-0.445711128	7677	236	0.99429175204918	0.0225794057377049	1.01125830402501	0.747033898305085	0.869624659
gene_0045	0.379165426	0.255524141	-0.190301873	-0.207217492	7038	1189	0.945838883196721	0.127327100409836	1.04931940892299	0.836139613120269	0.516104466
gene_0046	-0.761561701	-1.223449808	0.474031762	-0.088084866	690	7244	0.0582082479508197	0.980514856557377	0.65868115942029	1.05685532854776	-1.1854792025
gene_0047	-0.328347426	-1.470341389	-0.620411379	-0.508401786	2432	4728	0.329565829918033	0.655294569672131	1.05807976973684	1.08217851099831	-0.334937825
gene_0048	-0.061173855	3.674049728	1.503396177	2.14868957	1266	276	0.131600922131148	0.0268814036885246	0.811642969984202	0.760471014492754	-0.019604937
gene_0049	0.31716604	-0.889395484	0.487149493	-0.440734384	2350	4243	0.314469774590164	0.576107838114754	1.04484255319149	1.06015790714117	-0.3093222765
gene_0050	-1.319342641	-1.505484054	-0.180188636	-0.941116736	1207	6758	0.124117571721311	0.94373719262295	0.802908036454018	1.09036697247706	-0.8517606615
gene_0051	0.396468783	0.547006112	0.414025794	0.446315819	4291	4147	0.627269467213115	0.561477971311475	1.14139361454206	1.05715456956836	0.041566641
gene_0053	-0.231484198	0.270071183	0.237417545	1.362220355	1146	6246	0.116280737704918	0.885704405737705	0.792251308900524	1.10720140890170	-0.7805254575
gene_0055	0.670564177	1.223052673	0.533196212	0.633096884	5880	1899	0.832886782786885	0.215440573770492	1.10598299319728	0.885813586097946	0.363661877
gene_0056	-0.554355379	-0.617689186	-0.800462714	-1.194634761	6350	1944	0.882467981557377	0.221731557377049	1.08508818897638	0.890576131687243	0.411526455
gene_0057	1.418659797	1.557616473	1.057497036	1.505898941	5246	2735	0.760694159836066	0.329284067622951	1.13219595882577	0.940054844606947	0.2064401465
gene_0058	-0.142798226	-1.068454113	1.671601615	0.48103097	309	7454	0.0181890368852459	0.990450819672131	0.459611650485437	1.03748859672659	-1.681942462
gene_0059	-1.179368289	-1.360365948	-0.243065377	-0.676597451	1268	6819	0.131892930327869	0.949093237704918	0.812160883280757	1.08674585716381	-0.8100357045
gene_0060	-0.593457283	-0.408477271	-0.329225028	0.161640113	2108	5917	0.272710040983607	0.841217981557377	1.01011385199241	1.11006084164272	-0.4171748195
gene_0061	-0.286208785	-0.504711452	-0.005829553	0.168952551	1996	6211	0.251622694672131	0.881226946721312	0.984303607214429	1.10781194654645	-0.4770216175
gene_0062	0.571957729	0.079711008	0.520049629	0.501020409	3103	5086	0.441106557377049	0.715568647540984	1.10994521430873	1.09853716083366	-0.1847006505
gene_0063	-0.087027168	-0.268564261	-0.236094605	0.013776938	3685	4648	0.537735655737705	0.640303534836066	1.13938670284939	1.07562177280551	-0.066636881
gene_0064	-1.734699854	-2.64615288	-1.130963896	-2.624187305	2298	3774	0.305356045081967	0.498619364754098	1.03751958224543	1.03158982511924	-0.3128507665
gene_0065	0.589828449	0.651223261	0.423040469	0.249495356	5741	2773	0.818670594262295	0.335719774590164	1.1134262323637	0.94529390551749	0.2842579425
gene_0066	-0.684547165	-0.736797132	-0.977763101	-0.357586116	3746	4033	0.547027407786885	0.541299948770492	1.14020021356113	1.04797173320109	-0.04299754
gene_0067	0.919311783	0.379500577	0.664840999	0.127566882	5232	2554	0.757375768442623	0.306280737704918	1.13027331804281	0.936350822239624	0.2532022395
gene_0068	-0.356006753	-1.039151049	0.631948333	0.49234605	585	7316	0.0471759733606557	0.984925717213115	0.62965811965812	1.05116183706944	-1.2597260925
gene_0069	-0.321188167	-0.051252948	0.429414673	0.860019048	1141	6818	0.115774846311475	0.94905481557377	0.792261174408414	1.08686124963332	-0.830937418
gene_0070	-0.34515289	-0.054633091	-0.302192059	-0.267141057	4474	3820	0.656909579918033	0.506201331967213	1.14643495753241	1.03466492146597	0.0847735675
gene_0071	0.470447764	0.351162659	0.195593246	0.213960594	5366	3159	0.776612448770492	0.394423668032787	1.13003913529631	0.97488445710668	0.2060282915
gene_0072	-1.066379129	-0.881165988	-0.901201986	-0.753417229	3257	5065	0.468223616803279	0.711278176229508	1.12247159963156	1.09647778874630	-0.146462951
gene_0073	-0.720554459	-0.858360257	-0.988716616	-0.99812427	5347	3173	0.773917776639344	0.397716444672131	1.13011969328595	0.978685786322093	0.203963085
gene_0074	-0.623749072	-0.860382861	-0.981867111	-0.812923856	5064	3243	0.737384733606557	0.409245645491803	1.13694707740916	0.98531914893617	0.155329517
gene_0075	0.372533055	0.185401483	0.17021435	0.276991284	4401	4034	0.64570056352459	0.541344774590164	1.145564644399	1.04779871095687	0.055364452
gene_0076	-0.027943819	0.281060112	0.902981617	0.516109721	1734	6335	0.208565573770492	0.897913678278689	0.93914648212226	1.10669455406472	-0.5829875225
gene_0079	-0.421850767	-0.675387989	0.058958221	0.341222924	1322	6755	0.140423924180328	0.943345286885246	0.829372163388805	1.09039822353812	-0.7487099505
gene_0080	0.068639661	-0.52905303	0.315195437	0.222091111	1958	6119	0.244959016393443	0.869102202868852	0.976833503575077	1.10899656806668	-0.4988499585
gene_0081	-0.155214993	-0.088837598	-0.382574133	-0.436657223	5830	2731	0.82749487704918	0.328806352459016	1.10824699828473	0.940065909923105	0.2875893825
gene_0083	1.457833303	0.732572619	1.30544875	1.968210107	1759	5834	0.212342469262295	0.829340420081967	0.942563956793633	1.10995714775454	-0.5416264675
gene_0084	-0.542703606	-0.490927544	-0.751040182	0.464657019	2145	4785	0.280154969262295	0.663834528688525	1.01979020979021	1.08322257053292	-0.3736239935
gene_0085	-0.389566589	-0.41609182	-1.001634682	-0.454362514	5864	1712	0.830965676229508	0.192314293032787	1.10644270122783	0.877096962616822	0.3251693935
gene_0086	-0.630610971	-0.543503231	-1.072224454	-0.931395376	6601	1694	0.906070696721311	0.190413678278689	1.07174670504469	0.877656434474616	0.414752814
gene_0087	1.256253583	0.886557746	0.906360691	0.878093475	5157	3115	0.749879610655738	0.388299180327869	1.13536164436688	0.973303370786517	0.179178581500000
gene_0088	-0.815828199	-1.004751093	-1.037293663	-0.454970013	3147	4772	0.44858862704918	0.66210425204918	1.11299014934859	1.08334241408215	-0.164157808
gene_0089	-3.005357897	-3.422488281	-2.180187659	-3.731727597	2513	3727	0.342999487704918	0.491417776639344	1.06571428571429	1.02951167158573	-0.257965461
gene_0090	-1.342241984	-1.003253279	-1.438913599	-0.822097853	3605	4027	0.526649590163934	0.540134477459016	1.14066019417476	1.04727340451949	-0.0422419055000001
gene_0091	0.848079894	0.978467671	1.271334453	1.104427484	2725	5562	0.376314036885246	0.79234118852459	1.07826055045872	1.11229773462783	-0.274607186
gene_0092	1.538052247	1.442885154	0.112811635	0.406155438	7755	58	0.998970286885246	0.00333888319672131	1.00579754996776	0.44948275862069	1.230985164
gene_0095	0.566864825	0.236326059	3.822538342	2.31990737	60	7749	0.00132044057377049	0.999668288934426	0.171833333333333	1.00727964898697	-2.669627414
gene_0096	1.55478022	0.996106962	0.684681497	1.050817665	6096	1199	0.858133965163934	0.128091700819672	1.09913221784777	0.834145120934112	0.40769401
gene_0097	-1.878568682	-2.555373367	-1.780027135	-2.792426204	3860	3010	0.563743596311475	0.369786116803279	1.14033937823834	0.959232558139535	0.0692556449999997
gene_0098	-1.215750145	-1.140199793	-1.024245651	-1.112561381	3448	4947	0.501769979508197	0.691891649590164	1.13625870069606	1.09203355569032	-0.109571453
gene_0099	-1.857727507	-2.023210383	-1.490349913	-1.330113738	1842	6347	0.225051229508197	0.899632428278689	0.953963083604777	1.10671655900425	-0.5302371195
gene_0101	-2.178761426	-3.14867637	-1.45863574	-3.196002317	2142	3460	0.279865522540984	0.445572489754098	1.02016339869281	1.0055	-0.3363998695
gene_0102	-0.296029168	0.444474328	1.106872127	1.405048976	605	7207	0.0490765881147541	0.977920081967213	0.633371900826446	1.05946995976134	-1.1817379715
gene_0103	-0.544169047	-0.537380023	0.105558463	0.743830981	876	7008	0.0816752049180328	0.964428790983607	0.727990867579909	1.07452340182648	-0.965469257
gene_0104	-0.086643869	-0.201119536	-0.530791184	-1.035906313	7243	823	0.96227843237705	0.083751280737705	1.03734226149386	0.79456865127582	0.639467046
gene_0105	-1.010761974	-1.697143475	-1.158164625	-1.593494008	3994	3725	0.583064805327869	0.490859375	1.13985227841763	1.02889395973154	0.0218765919999999
gene_0106	-0.399770276	-1.443667585	0.965421765	0.56005549	304	7535	0.0176639344262295	0.99430199795082	0.453684210526316	1.03032647644326	-1.684457558
gene_0107	-1.66861737	-2.299601898	-1.876462903	-2.140855197	4108	3815	0.599623463114754	0.505105020491803	1.13969328140214	1.03377719528178	0.0245494159999997
gene_0108	-0.441686892	-0.896616141	-1.165174706	-1.656048231	7355	459	0.971370389344262	0.0455263831967213	1.03119782460911	0.774444444444444	0.741459952
gene_0109	-0.672463123	0.16174369	1.235314023	0.451879945	755	6946	0.0652574282786885	0.958856301229508	0.67487417218543	1.07785056147423	-1.0989567005
gene_0110	0.358419799	0.632120175	0.486380125	0.449588149	4162	4166	0.607847079918033	0.564505635245902	1.14033397405094	1.05800768122900	0.02728585
gene_0111	-0.611395367	-0.943715386	-0.870951682	-1.624031184	6172	1462	0.866125768442623	0.159620901639344	1.09570803629294	0.852476060191518	0.4699360565
gene_0112	-1.004553604	-0.961827445	-0.070808201	-1.228542335	2445	4831	0.33078381147541	0.672191342213115	1.05634355828221	1.08641482094804	-0.3335152565
gene_0113	-0.214878814	0.046208888	-0.556573677	-0.721233003	7071	1142	0.948405481557377	0.120211321721311	1.04725639937774	0.821900175131348	0.554568377
gene_0114	1.959950034	1.645374361	3.044771673	2.174394835	1309	6567	0.138753842213115	0.92609375	0.82764705882353	1.10110248210751	-0.8069210565
gene_0116	-2.441024832	-2.788320397	-2.150926173	-3.006639287	3551	3860	0.519980788934426	0.514250768442623	1.14334272036046	1.04022538860104	-0.0358898844999995
gene_0117	1.497592497	0.748154269	0.195878492	0.466679303	7283	316	0.964746413934426	0.0312666495901639	1.03429081422491	0.77256329113924	0.7915944855
gene_0118	0.618644744	0.085549779	1.565677254	0.694033498	1363	6452	0.145051229508197	0.912435963114754	0.830931768158474	1.10420024798512	-0.7777581145
gene_0119	2.548798481	0.828297094	2.081161696	1.930154267	2326	3304	0.31038550204918	0.420112704918033	1.04191315563199	0.992808716707022	-0.317110194
gene_0120	-1.716279059	-2.549099411	-1.732880474	-2.259082913	3191	4302	0.455493084016393	0.583865266393443	1.11453776245691	1.05969781496978	-0.1367075415
gene_0121	-0.751574217	-1.202203121	-0.883911529	-1.295929021	4569	3476	0.670633965163934	0.447849641393443	1.14605165244036	1.00598676639816	0.113031606
gene_0122	-0.992569217	-2.073691288	-1.0627531	-1.273142157	2332	5115	0.311440829918033	0.720290727459016	1.04276586620926	1.09951710654936	-0.365182624
gene_0123	0.36445012	1.473603647	1.423293909	2.928298404	447	6525	0.0320978483606557	0.921118084016393	0.560671140939597	1.10223601532567	-1.256769273
gene_0124	-0.489770032	-0.903627842	0.494563766	0.54159632	621	7320	0.0507902151639344	0.985103739754098	0.638599033816425	1.05077732240437	-1.21477898
gene_0125	0.770538806	0.420374599	0.517582704	0.327094615	5066	3259	0.737752305327869	0.412124743852459	1.13706474536123	0.987379564283522	0.173118043
gene_0126	-0.241667033	-0.762757632	-0.450200495	-0.556867465	4042	4092	0.590208760245902	0.552479508196721	1.14011627906977	1.05419354838710	0.00132164749999997
gene_0127	0.315919562	0.452715207	-0.335445876	-0.221449259	7426	593	0.976896772540984	0.0575204918032787	1.02714920549421	0.757369308600337	0.662764952
gene_0128	-0.670948805	-1.471793015	-0.428655375	-0.227843128	1345	6551	0.143273565573770	0.924478739754098	0.831732342007435	1.10186689055106	-0.7431216585
gene_0129	0.871086804	-0.182705284	1.115286857	1.651446882	813	6883	0.0725422643442623	0.954496670081967	0.696691266912669	1.08277059421764	-1.0391761095
gene_0130	0.807043522	0.266289184	0.217245297	-0.709660911	7100	361	0.950682633196721	0.0351460040983607	1.04548309859155	0.76016620498615	0.78287416
gene_0131	-0.177218682	-1.231986748	-0.053538745	-0.687571082	2369	4824	0.319316086065574	0.670201075819672	1.05243562684677	1.08476990049751	-0.3340478015
gene_0132	-0.048367754	0.374233009	0.347120565	0.598398165	2498	5533	0.341063012295082	0.787283555327869	1.06606084867894	1.11099042110971	-0.3098267375
gene_0133	-0.182747326	0.625648239	1.165246327	1.249317842	855	6972	0.0788998463114754	0.96054943647541	0.720526315789474	1.07572719449225	-0.985831628
gene_0134	-0.914350396	-1.535608853	-1.001126794	-1.122941071	3185	4856	0.454091956967213	0.67711705942623	1.11320251177394	1.08874176276771	-0.162945692
gene_0135	0.729186395	0.258551944	0.698244948	0.459126358	3529	4634	0.517056864754098	0.637799692622951	1.14400113346557	1.07465256797583	-0.0848164835
gene_0136	-0.984534854	-1.149989315	-0.265939359	0.05860456	914	7084	0.0870261270491803	0.968764088114754	0.74343544857768	1.06777385657820	-0.963594685
gene_0137	0.411079372	0.493064721	0.247845081	-0.418778237	6591	1229	0.905676229508197	0.131622694672131	1.07290547716583	0.836216436126933	0.5375386245
gene_0138	-0.98049883	-1.192776099	-0.604262742	-0.616194194	2006	6231	0.25327868852459	0.883623206967213	0.985842472582253	1.10725886695554	-0.4764089965
gene_0139	-1.925577341	-0.998038765	-2.112733927	-2.009729703	6407	664	0.889259733606557	0.0659272540983607	1.08371156547526	0.775240963855422	0.599423762
gene_0140	-1.567837623	-1.636943139	-1.429535988	-1.520264652	3385	5044	0.48930455942623	0.707238729508197	1.12865288035451	1.09478984932593	-0.127490061000000
gene_0141	1.133912134	1.134649114	0.6393975	0.347757984	7357	813	0.97149205942623	0.0825678790983606	1.03104662226451	0.792976629766298	0.640702882
gene_0142	-2.046355058	-2.175721956	-1.158940503	-2.534231211	2601	4110	0.355518698770492	0.556057889344262	1.06723952326028	1.05637469586375	-0.26445265
gene_0143	1.078785027	1.207171431	1.862258385	1.639393827	1667	6473	0.197295081967213	0.915640368852459	0.924103179364127	1.10448323806581	-0.607847877
gene_0144	-0.114394852	0.346961773	0.584026069	0.736046846	1803	6242	0.218843493852459	0.885215163934426	0.94771491957848	1.10729894264659	-0.543752997
gene_0145	0.752379983	0.624678828	1.760666276	1.554442568	943	7103	0.090858094262295	0.970831198770492	0.752301166489926	1.06718991975222	-0.9690250165
gene_0146	1.014535936	0.991768128	0.470028443	0.376585886	7259	961	0.963584784836066	0.100837602459016	1.03646094503375	0.819292403746098	0.5798448675
gene_0147	-1.599580095	-1.470267349	-1.44687002	-1.62476252	4025	4388	0.588212090163934	0.597725409836066	1.14105838509317	1.06359161349134	0.000892547999999938
gene_0148	0.097681658	0.006928854	1.691056888	1.817481535	251	7617	0.0144620901639344	0.996845543032787	0.449880478087649	1.02184193251936	-1.7019639555
gene_0149	1.856263266	1.221621154	0.693227589	0.489411835	7627	173	0.990208760245902	0.0151831454918033	1.01370787990035	0.685260115606936	0.947622498
gene_0150	0.793095507	0.391084377	1.634500241	1.292535561	1147	6904	0.116331967213115	0.956039959016393	0.791909328683522	1.0812224797219	-0.871427959
gene_0151	1.360754873	1.264638581	1.010470144	0.945989136	6166	2300	0.865572489754098	0.272082479508197	1.09607362958158	0.923660869565217	0.334467087
gene_0152	-0.545744658	-0.645699043	-0.479816176	-1.243050323	5110	2478	0.744298155737705	0.297669057377049	1.13727592954990	0.937933817594835	0.265711399
gene_0153	-3.502442116	-3.099365628	-2.800577407	-3.205880326	2653	5365	0.363470799180328	0.762286116803279	1.06972483980400	1.10939981360671	-0.297675005500000
gene_0154	-0.171344166	-0.062092494	0.34265148	1.131977521	1051	6759	0.104378842213115	0.94382300204918	0.775442435775452	1.09030477881343	-0.8540328305
gene_0155	-0.84407983	-1.265733306	-0.438719938	-0.484361646	1696	6416	0.202672899590164	0.908890881147541	0.933060141509434	1.10608167082294	-0.593365776
gene_0156	-1.094484843	-1.927677441	-0.486313959	-0.630054132	957	6934	0.0937525614754098	0.958173668032787	0.76491118077325	1.07894721661379	-0.9528970965
gene_0157	-1.121087205	-0.646413022	-1.188094893	-0.77044546	4373	3338	0.641793032786885	0.426243596311475	1.14592270752344	0.99703714799281	0.095520063
gene_0158	1.379592977	0.80081605	1.069064427	1.174296115	3869	4057	0.565289446721311	0.54593493852459	1.14080640992505	1.05069263002218	-0.0314757575
gene_0159	-1.489774849	0.598242743	0.865350295	-0.228308164	1010	4117	0.0985847848360656	0.557014600409836	0.762128712871287	1.05639300461501	-0.7642871185
gene_0160	-0.095103796	0.126466018	-0.4617544	-0.110002771	5841	2204	0.828564293032787	0.257051741803279	1.10758945386064	0.910644283121597	0.3015596965
gene_0161	0.103411458	0.44014608	0.066033539	-0.140495183	5699	2466	0.814632428278689	0.296009221311475	1.11609931566942	0.937242497972425	0.309009591
gene_0162	0.584944217	0.609779499	0.929574728	0.557121299	3271	4988	0.470216444672131	0.698547643442623	1.12242433506573	1.09347634322374	-0.1459861555
gene_0163	-1.725605298	-1.888000495	-1.627517558	-1.637960763	3172	5216	0.452537141393443	0.737727971311475	1.11393757881463	1.10432898773006	-0.174063736
gene_0164	0.609331719	0.275316193	-0.075919382	-0.216447846	7161	873	0.956228227459016	0.0892277151639344	1.04262393520458	0.798041237113402	0.58850757
gene_0165	-0.330074444	0.051667485	-0.793534213	0.127242523	4634	1833	0.678086577868853	0.207719006147541	1.14253344842469	0.88481723949809	0.1939423655
gene_0166	-2.852849227	-2.691930096	-2.438099497	-3.086155789	3806	4035	0.555657018442623	0.541659836065574	1.13992905937993	1.04814869888476	-0.0102620184999997
gene_0167	-0.795982876	-1.734594569	-0.304880859	-0.841120369	1495	6230	0.168797387295082	0.883546362704918	0.881585284280937	1.10734028892456	-0.6922881085
gene_0168	0.105080631	-0.461876828	0.170693376	0.251603322	2278	5802	0.302720286885246	0.825060194672131	1.03759438103600	1.11031885556705	-0.3895464475
gene_0169	-0.594126682	-1.505037195	-0.302566166	-0.580661042	1666	6152	0.197128586065574	0.873040471311475	0.923877551020408	1.10804616384915	-0.6079683345
gene_0170	0.53670272	0.297755903	-0.470335674	-0.893323276	7749	78	0.998425973360656	0.00608350409836066	1.00602787456446	0.608974358974359	1.0990587865
gene_0171	-0.954073653	-1.472558417	-1.46178388	-1.647572158	5967	1957	0.842592213114754	0.223264600409836	1.10255739902799	0.890776699029126	0.341361984
gene_0172	-0.140716897	-0.372315769	-0.329624223	-0.059463592	3709	4579	0.54148949795082	0.628449026639344	1.13991641952009	1.07161607337847	-0.0619724255
gene_0173	-2.616221492	-2.371427037	-2.493423848	-3.051402656	5305	2528	0.768263319672131	0.302689549180328	1.13074458058435	0.93488924050633	0.278588987500000
gene_0174	-0.603420375	-0.211118954	-0.449547362	-0.011596152	3020	4889	0.428423411885246	0.68358350409836	1.10765894039735	1.09172018817754	-0.1766979075
gene_0175	-1.47990733	-1.355291041	0.53955327	0.700350227	146	7695	0.00587730532786885	0.998776895491803	0.314315068493151	1.01344379467186	-2.037550934
gene_0176	2.809867425	1.990241841	4.003473474	2.648476484	1077	6240	0.107236168032787	0.884733606557377	0.777437325905292	1.10705128205128	-0.925920346
gene_0177	-1.108979047	-1.624517213	-0.804814192	-1.013646643	2085	6037	0.266826331967213	0.857448770491803	0.999223021582734	1.10898790790128	-0.4575177125
gene_0178	1.078448021	1.381576812	0.371052314	1.31280603	5546	957	0.796457479508197	0.0997297643442623	1.12130183916336	0.81367816091954	0.3880832445
gene_0179	-1.167753728	-2.257166175	-1.13445746	-0.864690669	1419	6245	0.153892161885246	0.885686475409836	0.846786469344609	1.10735628502802	-0.712885887
gene_0180	0.788141004	0.478070528	0.415529524	-0.216347332	6668	1190	0.913486168032787	0.127329661885246	1.06966106778644	0.835453781512605	0.53351467
gene_0181	-1.218875073	-1.714870999	-0.878028535	-0.208293229	944	6885	0.0914818135245902	0.954595286885246	0.75666313559322	1.08256790123457	-0.923712154
gene_0182	-0.087180504	-0.201766346	-0.472912265	-0.712279816	6689	1673	0.915267674180328	0.18734375	1.06838241889670	0.874345487148834	0.4481226155
gene_0183	-1.189347431	-1.342223565	-1.240560082	-1.342765279	4226	4267	0.617261782786885	0.579675973360656	1.14045906294368	1.06072416217483	0.0258771824999999
gene_0184	-0.80943176	-0.848498879	-0.793232937	-1.141187596	4772	3567	0.696764856557377	0.465970799180328	1.14005448449288	1.01998878609476	0.138244947
gene_0185	-0.715927045	-0.398483701	-0.502678893	-0.538115503	3798	4472	0.554478739754098	0.613319672131148	1.13990784623486	1.07084078711986	-0.0368081750000001
gene_0186	-0.207205392	-0.601565515	-1.017534403	-1.324320754	7489	384	0.98155993852459	0.0377484631147541	1.02337027640539	0.767552083333333	0.766542125
gene_0187	0.15809261	-1.067938559	2.148258242	1.508982139	97	7703	0.003359375	0.998874231557377	0.270412371134021	1.01248993898481	-2.283543165
gene_0188	0.596702544	0.519432589	-0.181283056	-0.021682583	7400	590	0.974559426229508	0.0571862192622951	1.02829189189189	0.756796610169492	0.659550386
gene_0189	-0.396947884	-0.274651	-0.411536476	-0.163098534	3759	4587	0.548837090163934	0.629440317622951	1.14001596169194	1.07143448877262	-0.048481937
gene_0190	0.766575248	0.701785198	0.558343324	0.233049972	6008	2370	0.846501024590164	0.282218237704918	1.10011318242344	0.929772151898734	0.338483575
gene_0191	-0.424691473	-0.436546791	-0.584018933	-0.423634325	4501	3933	0.662231045081967	0.525478995901639	1.14878915796490	1.04320874650394	0.073207497
gene_0192	0.977712974	1.478898185	1.053395471	1.219194324	4389	3523	0.644157274590164	0.458569415983607	1.14595124174072	1.01632415554925	0.092010682
gene_0193	0.844971348	1.343060234	0.877241263	0.260071883	6315	1157	0.879647797131147	0.122095286885246	1.08761520190024	0.823958513396716	0.525359218
gene_0194	-1.272388624	-1.163711739	-1.027196052	-0.826041584	2628	5649	0.359091956967213	0.802902151639344	1.06689117199391	1.10976456009913	-0.2914313635
gene_0195	2.624238988	-0.060908363	1.977894772	0.943374719	2000	1103	0.252095286885246	0.116435706967213	0.98418	0.824233907524932	-0.178969433000000
gene_0196	0.225910844	0.183721716	1.906371576	1.933891801	250	7623	0.0143468237704918	0.99696337090164	0.44808	1.02115833661288	-1.7153154085
gene_0197	-0.074852572	0.381047444	-0.377158258	0.121518827	5422	2067	0.783059682377049	0.237973872950820	1.12765215787532	0.89893565553943	0.2809171515
gene_0198	-0.634558782	-0.930041958	-0.910925122	-1.096748356	5370	3016	0.777405225409836	0.370969518442623	1.13035009310987	0.960387931034483	0.221536369
gene_0199	0.022435038	-0.388921493	-0.129443788	-0.946495397	5470	1941	0.78882044057377	0.221534323770492	1.12597989031079	0.891159196290572	0.354726365
gene_0200	-0.934316267	-0.578591412	-1.023487121	-0.839277017	4961	3209	0.723685963114754	0.402862448770492	1.13899213868172	0.980227485197881	0.1749282295
gene_0201	1.507909689	0.338515009	3.954699041	2.483854637	103	7657	0.00362832991803279	0.997824026639344	0.275048543689320	1.01750163249314	-2.29606449
gene_0202	-0.38426737	0.063641006	0.857651727	0.954249149	783	7163	0.0687512807377049	0.975300973360656	0.685581098339719	1.06312299315929	-1.06626362
gene_0203	0.376524646	0.110501097	0.048649616	-0.19650027	5947	2390	0.840973360655738	0.284454405737705	1.10413990247183	0.929297071129707	0.3174381985
gene_0204	-0.725282823	-0.49521054	0.517665946	0.782202091	531	7370	0.0420683913934426	0.987060706967213	0.618587570621469	1.04572184531886	-1.2601807
gene_0205	-0.216854339	0.140214311	0.51587399	0.685287684	1545	6484	0.178315829918033	0.917350153688525	0.90115857605178	1.10466841455891	-0.638900851
gene_0206	-0.901282537	-0.601041523	-1.052990145	-1.508226131	6677	1269	0.91436987704918	0.136654713114754	1.06925265837951	0.840819542947203	0.529446108
gene_0207	-2.901452324	-2.972186643	-2.578486334	-3.293607984	3836	3948	0.560352202868852	0.527475665983607	1.14057090719499	1.04319402228977	-0.000772324499999755
gene_0208	0.725021079	1.448648286	-0.037420214	0.805888711	6660	306	0.912403944672131	0.0307850922131148	1.06967717717718	0.785522875816993	0.702600434
gene_0209	-0.974666839	-1.416348351	0.906267702	-0.217454269	385	7446	0.0259029200819672	0.990186987704918	0.525324675324675	1.03832661831856	-1.5399143115
gene_0210	-1.863306916	-2.616234255	-1.939758718	-2.520282123	3727	3734	0.543920338114754	0.492457735655738	1.13950362221626	1.02975629351901	-0.00975016500000025
gene_0211	-0.707066771	-0.664173617	-0.986996986	-0.510562872	4384	3624	0.643438780737705	0.475732581967213	1.14597855839416	1.02497792494481	0.063159735
gene_0212	1.992104144	1.279131498	2.695944182	2.190737644	1288	6604	0.135660860655738	0.930106301229508	0.822391304347826	1.09967746820109	-0.807723092
gene_0213	-0.371294353	0.560706001	0.180404601	0.666332196	2312	4850	0.307117059426230	0.67570568647541	1.03718425605536	1.08781649484536	-0.3286625745
gene_0214	-0.467147551	-0.544573539	-0.631712893	-0.209494005	3536	4613	0.517957223360656	0.63476306352459	1.14372454751131	1.07440494255365	-0.085257096
gene_0215	-0.578360311	-0.907189476	-1.127813458	-0.799974223	5353	2454	0.774164959016393	0.293949795081967	1.12921352512610	0.935273023634882	0.221118947
gene_0216	-0.261126585	-0.431762089	-0.500980297	-0.295270913	4382	3983	0.642957223360656	0.532628073770492	1.14564354176175	1.04412754205373	0.0516812680000001
gene_0217	-0.094081691	-0.230761974	0.187517006	0.853177394	1425	6489	0.155849129098361	0.91790343237705	0.853943859649123	1.104482971182	-0.6827690325
gene_0218	-1.412596147	-1.023640489	-1.049321967	-1.321653609	3744	4359	0.546566342213115	0.593260758196721	1.13984775641026	1.06267033723331	-0.0326305299999998
gene_0219	-0.615135081	-0.49189486	-0.642203015	-0.338490374	3673	4610	0.535901639344262	0.634102202868852	1.13921045466921	1.07398481561822	-0.063168276
gene_0220	-0.032745405	0.221441365	1.673318418	2.414312156	155	7651	0.00640112704918033	0.997688268442623	0.322451612903226	1.01816102470265	-1.949467307
gene_0221	-0.889846721	-0.414496189	-0.725809363	-0.78979	4471	3542	0.656448514344262	0.461484375	1.14639901588012	1.01729813664596	0.1056282265
gene_0222	0.310117734	0.040837363	-0.564110859	-0.283266068	7141	681	0.954610655737705	0.068186475409836	1.04377538159922	0.781791483113069	0.599166012
gene_0223	-1.653029015	-1.930624236	-1.569678999	-2.062507366	4105	4010	0.599131659836066	0.537569159836066	1.13959074299635	1.04671820448878	0.0242665569999998
gene_0224	-0.795857613	-0.789137859	-0.950951115	-1.028649512	5261	3291	0.762396260245902	0.416530481557377	1.13149401254514	0.988231540565178	0.1973025775
gene_0225	0.001396574	-0.304964455	-0.727517953	-0.80916463	7276	766	0.964240522540984	0.0769966700819672	1.03474299065421	0.784843342036554	0.616557351
gene_0226	-1.329320639	-1.140151352	-0.769524615	-0.742847197	2001	6205	0.252255379098361	0.880582735655738	0.98431284357821	1.10807252215955	-0.4785500895
gene_0227	0.762038785	1.252950205	3.150356788	2.323720612	236	7580	0.0135745389344262	0.995683913934426	0.449110169491525	1.02563324538259	-1.729544205
gene_0228	-2.749427973	-3.503418816	0.205124033	-0.012165443	23	7788	0.000162653688524590	0.999962858606557	0.0552173913043478	1.00253081664099	-3.2229026895
gene_0229	0.52392626	0.672328474	0.523138724	1.212847247	2633	5178	0.359716956967213	0.730152407786885	1.06671857197114	1.10101004248745	-0.2698656185
gene_0230	0.552224793	0.389139621	0.419994093	0.008668195	5418	2866	0.782425717213115	0.34749487704918	1.12757105943152	0.946699232379623	0.256351063
gene_0231	-1.707725372	-2.277610451	-0.41536046	-1.285665404	759	7097	0.0656787909836066	0.97023181352459	0.675652173913044	1.06743271804988	-1.1421549795
gene_0232	0.789244359	0.509332952	0.194418844	-0.111444645	7221	848	0.960881147540984	0.0868365778688525	1.03899182938651	0.799551886792453	0.607801556
gene_0233	2.100559478	0.793518645	4.378463218	2.799350103	147	7558	0.00601690573770492	0.994879610655738	0.319591836734694	1.02778777454353	-2.141867599
gene_0234	0.10193616	0.188785517	0.402957902	0.523516519	2516	5769	0.343952356557377	0.819136782786885	1.06740063593005	1.10865314612585	-0.317876372
gene_0235	-3.082186088	-3.193329166	-2.928427289	-3.667499697	4593	3099	0.673939549180328	0.385368852459016	1.14568256041803	0.970945466279445	0.160205866
gene_0236	1.450113024	1.743422064	0.956695937	1.166765621	6993	991	0.942127305327869	0.104437756147541	1.05192764192764	0.822855701311806	0.535036765
gene_0237	-0.809770893	-0.736073545	-1.361561559	-0.781764227	5686	1834	0.813363217213115	0.207765112704918	1.11690819556806	0.884531079607416	0.298740674
gene_0238	0.811778918	0.776022004	0.702103161	0.559441494	5025	3489	0.732368084016393	0.45133068647541	1.13797611940299	1.01002866150760	0.1631281335
gene_0239	-2.580175914	-2.360701383	-0.955029653	-2.290462268	1216	6303	0.125261270491803	0.893843493852459	0.804309210526316	1.10727114072664	-0.847692688
gene_0240	0.828869191	1.057471791	0.228302675	-0.230400166	7700	172	0.995819672131148	0.0150012807377049	1.00978701298701	0.680988372093023	0.9442192365
gene_0241	0.306517922	-0.307258739	2.474158908	1.752078032	140	7700	0.00555455942622951	0.998824282786885	0.309785714285714	1.01283376623377	-2.1134888785
gene_0242	-0.833940485	0.036927378	-0.350520429	-0.612395709	4051	3087	0.591435706967213	0.383769211065574	1.13994816094791	0.970673793326854	0.0829515155
gene_0243	1.972801525	0.731227073	2.851102392	2.06222533	786	6737	0.0698168545081967	0.942209272540984	0.69354961832061	1.09199495324328	-1.104649562
gene_0244	0.001451376	0.433722725	0.593513515	0.748215766	2052	6028	0.261570184426230	0.855341956967213	0.995292397660819	1.10791473125415	-0.45327759
gene_0245	1.265830032	0.98541917	0.404083448	0.166614734	7633	263	0.990884989754098	0.0255865778688525	1.01360277741386	0.759619771863118	0.84027551
gene_0246	-0.565977212	-0.265767394	-0.271138127	-0.61187748	4059	4077	0.592451331967213	0.549944928278689	1.13965508745997	1.05321805248958	0.0256355005000000
gene_0247	0.094854335	-0.266834909	-0.019537449	0.593545661	2292	5548	0.304965420081967	0.790112704918033	1.03890488656195	1.11196827685652	-0.372994393
gene_0248	-0.462170292	-0.500823966	-0.183383843	-0.042179329	2329	5933	0.311054047131148	0.844140625	1.04281236582224	1.11091353446823	-0.368715543
gene_0249	2.078589049	1.34614636	2.938157918	2.280441028	1113	6713	0.112521772540984	0.93998975409836	0.78937106918239	1.09331744376583	-0.8969317685
gene_0250	1.75821968	1.275322149	1.42727535	0.024920167	6483	338	0.896230788934426	0.0333939549180328	1.07940305414160	0.771420118343195	0.790673156
gene_0251	0.599960995	0.806155897	0.047569277	-0.122657069	7559	454	0.985925973360656	0.0449974385245902	1.01840322794020	0.773876651982379	0.740602342
gene_0252	0.335230626	0.879740177	0.276395151	0.431177962	5260	2505	0.762307889344262	0.300358606557377	1.13157794676806	0.93620758483034	0.253698845
gene_0253	-1.863623089	-2.388174066	-2.105658882	-3.063403657	5793	1351	0.823022540983607	0.147540983606557	1.10929742793026	0.852701702442635	0.458632692
gene_0254	-1.171011536	-1.01266125	-1.380327264	-0.85178408	4113	3825	0.600747950819672	0.507155481557377	1.14044249939217	1.03526013071895	0.024219279
gene_0255	-0.067100676	-0.178384306	0.392109069	0.385953923	1908	6324	0.235038422131148	0.896467725409836	0.961834381551363	1.10683428209994	-0.511773987
gene_0256	-1.284293021	-1.472582554	-1.60646237	-2.152332156	6649	1395	0.911289702868852	0.151987704918033	1.07013836667168	0.850695340501792	0.5009594755
gene_0257	-2.578704985	-2.814361731	-2.393298836	-2.888033228	3670	4445	0.53554943647541	0.609181608606557	1.13939237057221	1.07007649043870	-0.055867326
gene_0258	-0.549347236	-0.79886055	-0.222749099	-0.602961636	2765	5440	0.382546106557377	0.772613985655738	1.08026039783002	1.10892830882353	-0.2612485255
gene_0259	-0.837587642	-1.01980543	-1.711056554	-0.574246501	4426	1312	0.649937243852459	0.142476946721311	1.14656800723000	0.847911585365854	0.2139549915
gene_0260	0.737889078	0.854804196	0.696614339	0.876183467	4128	4275	0.602990522540984	0.581488217213115	1.14054021317829	1.06204912280702	0.00994773400000004
gene_0261	-0.174010208	-0.548026844	-0.518424145	-0.425539364	4747	3475	0.693189036885246	0.447797131147541	1.1401769538656	1.00615827338130	0.1109632285
gene_0262	-2.06118642	-2.20580395	-1.599755121	-1.821347869	2173	6065	0.284558145491803	0.861392161885246	1.02247123791993	1.10894476504534	-0.42294369
gene_0263	0.069212997	0.476930913	-0.115498198	-0.172856682	6308	1766	0.879439036885246	0.198785860655738	1.08856372859860	0.878890147225368	0.417249395
gene_0264	-1.287988804	-1.282532829	-1.590819673	-1.496399993	5720	2798	0.816534323770492	0.33796618852459	1.11459790209790	0.943116511794139	0.2583490165
gene_0265	-1.034826081	-1.042239978	0.515688832	-0.148176249	637	7300	0.0523053278688525	0.983468237704918	0.641130298273155	1.05190684931507	-1.222289321
gene_0266	0.159658109	0.192796762	0.080361796	0.038070415	4753	3762	0.694410860655738	0.497438524590164	1.14074479276247	1.03242955874535	0.11701133
gene_0267	0.144543877	0.425545343	-0.232035735	0.042251563	6246	1806	0.87351050204918	0.202936731557377	1.09195805315402	0.877369878183832	0.379936696
gene_0268	1.222940876	1.102981203	1.532696517	1.182482816	3056	5206	0.433797387295082	0.736288422131148	1.10834096858639	1.10429120245870	-0.194628627
gene_0269	0.49706056	-0.2076612	1.288242315	1.603047182	522	7329	0.0406736680327869	0.985482838114754	0.608390804597701	1.04989084458999	-1.3009450685
gene_0270	-0.122456065	-1.384878559	1.211305822	0.628288014	311	7480	0.0183760245901639	0.991810963114754	0.461350482315112	1.03530213903743	-1.67346423
gene_0271	0.982216376	-0.440693869	2.405958323	1.666020896	253	7478	0.0145338114754098	0.991737961065574	0.448537549407115	1.03550280823750	-1.765228356
gene_0272	-0.78538901	0.682973179	0.332617504	0.412625978	1973	4547	0.247181096311475	0.624613217213115	0.97820070957932	1.0725709258852	-0.4238296565
gene_0273	-0.814431969	-0.988592387	-0.589752294	-0.508172189	2397	5883	0.324259733606557	0.83563780737705	1.05624530663329	1.10907020227775	-0.3525499365
gene_0274	0.309815844	0.529409577	0.015780257	0.00641361	6464	1888	0.894204661885246	0.214280225409836	1.08012840346535	0.886175847457627	0.408515777
gene_0275	0.220691585	0.03739426	-0.019450579	-0.283933539	5698	2734	0.81461705942623	0.329254610655738	1.11627413127413	0.940314557425018	0.2807349815
gene_0276	1.149806245	0.952954	0.944973339	1.064482869	4344	4070	0.637213114754098	0.54836449795082	1.14534069981584	1.05199754299754	0.0466520184999999
gene_0277	-1.765789594	-1.538988935	-1.897233074	-0.831806558	2436	4646	0.329754098360656	0.640017930327869	1.05694581280788	1.0756048213517	-0.2878694485
gene_0278	0.94734502	0.807213428	0.59681878	0.567168595	5952	2532	0.841289702868852	0.303072489754098	1.10362735215054	0.934593206951027	0.2952855365
gene_0279	0.3251648	-0.090146569	0.051819115	0.134951972	4229	3992	0.617466700819672	0.534766905737705	1.14002837550248	1.04595691382766	0.024123572
gene_0280	0.171608532	-0.382889701	-0.295544292	-0.95149563	6460	1129	0.893907530737705	0.119303278688525	1.08043808049536	0.825084145261293	0.5178793765
gene_0281	-1.132565069	-1.597067629	-1.212598506	-1.696870044	4396	3544	0.645253586065574	0.461768698770492	1.14607370336670	1.01735045146727	0.0899179259999998
gene_0282	0.839800571	1.301405862	0.491111782	-0.449730798	7598	144	0.988414446721312	0.0119569672131148	1.01573308765465	0.648333333333333	1.0499127245
gene_0283	2.091315111	1.865538523	1.012276764	0.6075391	7758	66	0.99913037909836	0.00418545081967213	1.00556973446765	0.495151515151515	1.168518885
gene_0284	-2.573496377	-2.621110006	-2.07616692	-2.534599424	2665	5501	0.365836321721311	0.783226178278689	1.07183864915572	1.11169423741138	-0.2919200195
gene_0285	1.214691429	0.855825881	1.743270878	1.956155951	1203	6861	0.123684682377049	0.952254098360656	0.802768079800499	1.08369042413642	-0.8144547595
gene_0286	-3.13255798	-3.673220323	-2.562215717	-3.697837048	2606	4447	0.355963114754098	0.609440317622951	1.06652340752111	1.07004947155386	-0.272862769000001
gene_0287	0.990370907	-0.569361744	1.103798962	0.474559339	1674	5039	0.198724385245902	0.705504610655738	0.926905615292712	1.09318912482635	-0.578674569
gene_0288	-0.882359339	-0.64320099	-1.672744747	-1.622588109	7672	193	0.993857581967213	0.0174077868852459	1.01147549530761	0.704248704663212	0.8848862635
gene_0289	-1.136241864	-0.751696842	-1.053191332	-1.24276735	5058	3094	0.736890368852459	0.384547899590164	1.13753262158956	0.970442792501616	0.204009988
gene_0290	1.342597966	1.690771155	1.681580961	1.506633444	3531	4650	0.517283555327869	0.640717213114754	1.14385443217219	1.07585376344086	-0.0774226420000002
gene_0291	-0.10030235	-0.125795895	-0.011577009	0.282079961	2816	5451	0.390069159836066	0.774632428278689	1.08155539772727	1.10958172812328	-0.2483005985
gene_0292	-1.834310368	-2.239714071	-2.053574986	-2.38444062	5031	3158	0.73374231557377	0.394376280737705	1.13875173921686	0.975075997466751	0.181995583500000
gene_0293	0.149785733	0.098338144	-0.127358115	-0.100507409	5572	2986	0.80023949795082	0.366248719262295	1.12136934673367	0.957692565304756	0.2379947005
gene_0294	1.168713511	2.376587962	2.935524119	2.151480909	1233	5901	0.127946977459016	0.839334016393443	0.810227088402271	1.11057786815794	-0.7708517775
gene_0295	-0.692181832	-0.367584071	-0.30045609	-0.24083353	2747	5461	0.380120389344262	0.775325307377049	1.08044412085912	1.10854056033693	-0.2592381415
gene_0296	0.686494735	2.239418569	1.657412171	2.661708784	1198	4736	0.123331198770492	0.656466444672131	0.80381469115192	1.08228251689189	-0.6966038255
gene_0297	0.673536456	0.610417363	0.638767901	0.57427238	4276	4233	0.625386782786885	0.574814293032787	1.14195977549111	1.06027639971651	0.0354567690000001
gene_0298	-0.623682365	-0.969363967	-0.104348465	0.408792429	910	7005	0.0866316598360656	0.964158555327869	0.743318681318681	1.07468236973590	-0.948745148
gene_0299	0.605453184	0.398913395	0.080933062	-0.603019544	7401	457	0.974563268442623	0.0453086577868852	1.02815700581003	0.774113785557987	0.7632265305
gene_0300	1.93985623	1.070715678	0.018626039	-0.144842339	7775	41	0.99976306352459	0.00100025614754098	1.00400643086817	0.190487804878049	1.568394104
gene_0301	-0.520823748	-0.642228198	-0.733219088	-0.427190603	4074	4229	0.594328893442623	0.573646260245902	1.13905743740795	1.05912272404824	-0.00132112750000002
gene_0302	-0.100619856	-0.164685274	-0.072322089	0.065205204	3371	5033	0.48789830942623	0.704820696721311	1.13008306140611	1.09343135306974	-0.1290941225
gene_0303	0.67469946	0.816026494	-0.017616243	-0.039656797	7615	335	0.989437756147541	0.0330366290983607	1.01451477347341	0.77	0.773999497
gene_0304	-2.136505235	-2.631684333	-1.941034027	-2.640504579	3376	4272	0.488659067622951	0.580603227459016	1.13016883886256	1.06117743445693	-0.0933254810000004
gene_0305	0.738354529	0.784032208	1.03412756	1.367016341	2087	6078	0.267181096311475	0.863547643442623	0.9995927168184	1.10934188877920	-0.439378582
gene_0306	0.630352762	0.819537459	0.078103092	0.097897984	7382	711	0.973457991803279	0.0707786885245902	1.02963424546193	0.777271448663854	0.6369445725
gene_0307	0.510119754	0.647822817	-0.305478377	-0.235660827	7658	223	0.992852202868852	0.0206723872950820	1.01229955601985	0.723811659192825	0.8495408875
gene_0308	-0.361184898	-1.135211777	-0.819017797	-1.973986381	6241	588	0.873040471311475	0.0571183401639344	1.09224483255888	0.758469387755102	0.6483037515
gene_0309	0.530053564	0.533307943	0.520655057	0.573559523	3986	4507	0.58180199795082	0.61860399590164	1.13966633216257	1.07167960949634	-0.0154265365000000
gene_0310	0.268591801	0.683782351	0.037465629	0.278912927	5771	2186	0.821515112704918	0.255195952868852	1.11148674406515	0.91151418115279	0.317997798
gene_0311	0.579540856	0.905475626	0.444024299	0.809470017	4604	3410	0.67484375	0.43741675204918	1.14447871416160	1.00156891495601	0.115761083
gene_0312	-0.192625715	-1.289670407	0.496977591	0.03546118	907	6796	0.0860117827868852	0.94727074795082	0.740441014332966	1.08832989994114	-1.0073674465
gene_0313	0.288774157	0.509433529	0.62370682	0.455824896	3291	4998	0.474273821721311	0.700568647540984	1.12522941355211	1.09444577831132	-0.140662015
gene_0314	-1.976952118	-2.661716713	-2.437648328	-2.753359048	5433	2157	0.784471055327869	0.251329405737705	1.12739738634272	0.909772832637923	0.2761692725
gene_0315	0.628197003	1.004970527	0.745178175	1.039140971	3521	4508	0.515772284836066	0.618698770491803	1.14375177506390	1.07160603371784	-0.075575808
gene_0316	-0.714077558	-0.350428877	-1.042258162	-1.229461663	7158	902	0.956128329918033	0.0930122950819672	1.04295194188321	0.805144124168514	0.603606695
gene_0317	-0.640976556	-0.028231883	0.175362454	0.713997686	1226	6542	0.126591956967213	0.923504098360656	0.806223491027732	1.10221950473861	-0.7792842895
gene_0318	-1.282471336	-1.785440559	-1.471460228	-1.506356147	3803	4381	0.554969262295082	0.596471567622951	1.13941625032869	1.06305637982196	-0.0450477600000001
gene_0319	0.492278228	0.213323413	1.72028607	2.028788465	356	7524	0.0229123975409836	0.99397669057377	0.50252808988764	1.03149521531100	-1.521736447
gene_0320	-1.370409335	-1.706269753	-1.835753931	-1.591590288	5119	2907	0.745548155737705	0.353896004098361	1.13718304356320	0.950540075679394	0.175332565500000
gene_0321	-0.384207848	-0.252891473	0.012404285	0.007570887	2492	5795	0.338847336065574	0.823479764344262	1.06168539325843	1.10953062985332	-0.3285372465
gene_0322	0.136363848	0.236909259	0.646813322	0.131891828	3009	5089	0.425658299180328	0.716009221311475	1.10453306746427	1.09856553350364	-0.2027160215
gene_0323	0.073370629	0.254562235	0.046435646	-0.163735597	5281	3109	0.765135758196721	0.387254098360656	1.13125923120621	0.97255709231264	0.2226164075
gene_0324	-2.067937817	-2.613741931	-2.155852422	-3.656038485	5304	727	0.768217213114754	0.0725102459016393	1.13088989441931	0.778762035763411	0.5651055795
gene_0325	1.542070176	0.379727104	1.150768606	0.787709602	3611	3053	0.527186219262295	0.37805199795082	1.13992522846857	0.966862102849656	-0.008340464
gene_0326	2.91839566	2.759070541	3.785056338	3.858823259	903	7119	0.0857479508196721	0.972362961065574	0.741439645625692	1.06647141452451	-0.983206698
gene_0328	-2.474408805	-2.710908292	-2.341399794	-2.954893084	4187	3738	0.611831454918033	0.493493852459016	1.1409553379508	1.03081861958266	0.0554878904999998
gene_0329	-0.880127843	-1.07896081	-0.985036062	-1.399188706	5158	3097	0.750124231557377	0.385006403688525	1.13551182628926	0.970658701969648	0.2125680575
gene_0330	-0.702483644	-0.277912198	-0.810488736	-0.556275206	5014	2990	0.73038294057377	0.366556096311475	1.13738133226964	0.957214046822743	0.19318405
gene_0331	0.045583904	0.304958391	-0.562159681	-0.092241069	6698	942	0.916048924180328	0.0972835553278689	1.06785756942371	0.80635881104034	0.5024715225
gene_0332	-0.354815014	-0.052931118	-0.144565349	0.172717056	2897	5224	0.404331454918033	0.738377305327869	1.08975491888160	1.10360834609495	-0.2179489195
gene_0333	-2.658162405	-2.486439575	-1.124267931	-2.036369012	932	6938	0.0893148053278689	0.958222336065574	0.748251072961373	1.07837993658115	-0.9919825185
gene_0334	-1.084454615	-1.265372895	-1.270338263	-0.95674605	3714	4558	0.541866034836066	0.62616931352459	1.13917339795369	1.0726480912681	-0.0613715985000001
gene_0335	-0.025626001	0.356944638	-0.316763774	-0.373130168	6807	1280	0.92632044057377	0.138159579918033	1.06254003231967	0.8427734375	0.5106062895
gene_0336	-0.870537077	-0.08355164	-1.134477772	-0.394765029	4900	1568	0.714875768442623	0.174223872950820	1.13913265306122	0.867563775510204	0.287577042
gene_0337	1.569090599	1.197402645	0.950787588	0.486723077	7251	675	0.963013575819672	0.0673155737704918	1.03698938077507	0.778666666666667	0.6644912895
gene_0338	-0.516882859	-0.257798027	-0.418408443	0.468631041	2081	5454	0.266494620901639	0.774727202868852	0.999899086977415	1.10910707737440	-0.412451742
gene_0339	0.455687981	0.668943038	0.378193353	-0.160003769	6280	1634	0.876425461065574	0.182804815573770	1.08967038216561	0.873525091799266	0.4532207175
gene_0340	-0.515459943	-0.620234297	-0.793572866	-1.168825064	6386	1913	0.886890368852459	0.217870133196721	1.08437832759161	0.889247255619446	0.413351845
gene_0341	-0.248323322	-0.227093856	0.504453632	0.874299917	963	7019	0.0942597336065574	0.964704149590164	0.764257528556594	1.07314574725744	-0.9270853635
gene_0342	0.618418687	0.909553862	0.865599306	0.805941095	3600	4683	0.525928534836066	0.646834016393443	1.14068055555556	1.07847106555627	-0.071783926
gene_0343	0.416128272	0.627480679	-0.019865301	0.15285219	6728	1444	0.91874487704918	0.157465420081967	1.06622473246136	0.851447368421053	0.455311031
gene_0344	-0.040532427	-0.0357795	1.030887049	1.370366817	555	7339	0.0450089651639344	0.986069415983607	0.633207207207207	1.04908434391606	-1.2387828965
gene_0345	1.087307352	1.503833206	1.728055715	1.040098711	3408	4202	0.493258196721311	0.570126793032787	1.13009389671362	1.05938838648263	-0.0885069339999998
gene_0346	-0.614755628	-1.200403695	-1.007718604	-1.498160015	5773	1949	0.82164830942623	0.222073514344262	1.11128182920492	0.889661364802463	0.345359648
gene_0347	0.650524984	0.760061588	0.658866047	-0.304533182	6058	1109	0.85256787909836	0.117384733606557	1.09885275668537	0.826456266907123	0.5281268535
gene_0348	0.328598219	-0.057567736	1.270014334	0.303800331	1613	6134	0.18875	0.871469006147541	0.913676379417235	1.10929735898272	-0.651392091
gene_0349	-0.205501694	-0.993008326	-0.591128525	-1.444716206	5628	1383	0.80625768442623	0.150838883196721	1.11856076759062	0.851590744757773	0.4186673555
gene_0350	0.511272981	0.357330064	0.312013128	0.09998464	5387	3086	0.779395491803279	0.383566854508197	1.12966771858177	0.97047634478289	0.2283026385
gene_0351	1.070058124	0.304808397	1.212672678	0.497891605	3018	4386	0.427847079918033	0.597254098360656	1.10690192180252	1.06323757409941	-0.167848881
gene_0352	1.130251291	1.401032049	0.637185299	1.418265328	5075	1869	0.739234118852459	0.212767674180328	1.13732807881773	0.888865703584805	0.2379163565
gene_0353	1.486545886	1.419787978	1.352003374	0.831948486	5923	2182	0.837405225409836	0.254482581967213	1.10391018065170	0.910632447296059	0.361191002
gene_0354	1.639659657	1.186435288	1.485578175	1.125509815	4571	3519	0.670746670081967	0.456766137295082	1.14574272588055	1.01347826086957	0.107503477500000
gene_0355	0.040976519	0.516909707	0.82197938	0.982247667	1585	6405	0.183610399590164	0.907967469262295	0.904498422712934	1.10685558157689	-0.6231704105
gene_0356	2.157490122	1.645960468	1.448165392	1.062363461	7138	673	0.954340420081967	0.0671798155737705	1.04391846455590	0.779405646359584	0.6464608685
gene_0357	1.986560759	0.97551663	1.642365255	0.839120319	4658	1993	0.681276895491803	0.227693391393443	1.14199441820524	0.892037129954842	0.2402959075
gene_0358	0.32589058	0.533273807	-0.272003631	-0.651848699	7679	215	0.994524846311475	0.0197425717213115	1.01123193124105	0.716976744186047	0.8915083585
gene_0359	-0.437730132	-0.25399494	-0.191432782	-0.004366183	2802	5467	0.387763831967213	0.776812243852459	1.08053533190578	1.10944759465886	-0.2479630535
gene_0360	-0.810170105	-1.245447441	1.575021032	0.825497531	109	7725	0.00394467213114754	0.999278944672131	0.282568807339450	1.01001553398058	-2.2280680545
gene_0361	0.178566175	0.051869531	0.275255969	0.401858166	2958	5392	0.414746413934426	0.766124487704918	1.09477349560514	1.10940281899110	-0.2233392145
gene_0362	-0.573433817	-0.724373639	-0.942477285	-0.543619136	4624	3433	0.677073514344262	0.441314036885246	1.14329368512111	1.00372269152345	0.0941444825
gene_0363	-1.672574181	-1.829618299	-1.754978103	-2.017221845	4817	3594	0.702766393442623	0.470845286885246	1.13913223998339	1.02291597106288	0.135003734
gene_0364	0.254072537	0.19606416	-0.234604531	-0.261594309	6881	1451	0.932916239754098	0.158032786885246	1.05859758755995	0.85039283252929	0.4731677685
gene_0365	-0.57047261	-0.579673449	-0.738745929	-0.594145507	4635	3833	0.678113473360656	0.508643698770492	1.14233225458468	1.03613096791025	0.0913726885000001
gene_0366	-1.307231929	-1.850328942	-1.187405881	-1.139379936	2193	5914	0.287245133196721	0.841071977459016	1.02271317829457	1.11043118025025	-0.415387527
gene_0367	0.872352391	0.77633436	0.465053899	0.335967783	6648	1765	0.911141137295082	0.198595030737705	1.07012484957882	0.878543909348442	0.4238325345
gene_0368	-0.576040349	-0.227587932	-0.350735227	-0.358739687	3725	4510	0.543539959016393	0.618884477459016	1.13931812080537	1.07145232815965	-0.0470766835
gene_0369	0.169494808	0.512410769	0.208012761	0.148503882	4886	3357	0.713457991803279	0.429364754098361	1.14013098649202	0.998653559725946	0.162694467
gene_0370	-1.234442553	-0.629756313	-1.486505741	-1.522631579	6814	897	0.926778944672131	0.0923655225409836	1.06197387731142	0.804002229654404	0.572469227
gene_0371	-0.320023976	-0.281029381	-0.428945131	-0.511713334	5068	3456	0.738224897540984	0.445120389344262	1.13734411996843	1.00564236111111	0.169802554
gene_0372	0.520813944	0.553300044	0.418562781	0.506551403	4492	3978	0.661097592213115	0.532306608606557	1.14912065894924	1.04480894922071	0.074499902
gene_0373	0.169459043	0.162612697	0.815109128	0.617065483	1822	6370	0.221681608606557	0.903413165983607	0.949994511525796	1.10735478806907	-0.5500514355
gene_0374	0.523321909	0.39080618	0.481111615	0.196141558	4710	3692	0.687579405737705	0.486046362704918	1.13983439490446	1.02791170097508	0.118437458
gene_0375	-0.631372493	-0.576199604	-0.962272781	-0.797186655	5821	2615	0.826544569672131	0.312967469262295	1.10868579281910	0.934474187380497	0.2759436695
gene_0376	-0.670925612	-0.643715173	0.916403203	0.63788123	424	7504	0.0295504610655738	0.99296875	0.544174528301887	1.03319562899787	-1.434462609
gene_0377	-0.151254206	0.761345692	0.618067152	0.107388576	3378	3602	0.488709016393443	0.471978739754098	1.12961515689757	1.02310105496946	-0.057682121
gene_0378	-1.103167857	-1.503250643	-1.632595537	-1.295441331	4949	2816	0.722120901639344	0.340325307377049	1.13928470398060	0.943629261363636	0.160809184
gene_0379	0.103158568	0.390979075	-0.016184133	0.280912556	4657	3500	0.68069544057377	0.45273949795082	1.14126476272278	1.00999714285714	0.11470461
gene_0380	0.40363496	0.857436498	0.86291589	0.959414268	2648	5439	0.362891905737705	0.77243212090164	1.07003776435045	1.10887111601397	-0.28062935
gene_0381	-0.748056508	-1.174058964	-0.975211886	-0.841626332	3774	4426	0.550569928278689	0.60538550204918	1.13906995230525	1.06797333935834	-0.0526386270000001
gene_0382	1.662858181	-0.750792262	3.176354342	1.481686529	206	6549	0.0109631147540984	0.924342981557377	0.415533980582524	1.10204153305848	-1.872987476
gene_0383	-0.608471603	-1.472169455	-1.026193032	-1.927822929	5610	1239	0.804121413934426	0.132688268442623	1.11917647058824	0.836182405165456	0.4366874515
gene_0384	-1.769854534	-1.059808213	-1.006290959	-1.046185599	2246	5578	0.297596055327869	0.794141905737705	1.03456366874443	1.11162782359269	-0.3885930945
gene_0385	0.93902976	0.6082322	1.665782337	1.759284424	981	7053	0.0956365266393443	0.966941598360656	0.761192660550459	1.07044945413299	-0.9389024005
gene_0386	1.645784172	0.599070993	4.563146888	2.766065127	69	7691	0.00185322745901639	0.99865906762295	0.209710144927536	1.01385125471330	-2.542178425
gene_0387	0.231025508	-1.397776529	0.577365853	0.56640381	704	6791	0.0593327356557377	0.94701844262295	0.658053977272727	1.08884111323811	-1.155260342
gene_0388	0.503895688	1.048210555	0.368687109	-0.139557694	6932	695	0.937214395491803	0.0691995389344262	1.05565060588575	0.777424460431655	0.661488414
gene_0389	-1.132477299	-1.013185646	1.221983991	2.014774603	44	7756	0.000747950819672131	0.999754098360656	0.132727272727273	1.00645693656524	-2.6912107695
gene_0390	-0.516606607	-0.182131418	0.470835777	1.573341131	416	7267	0.0288819159836066	0.981891649590164	0.542091346153846	1.05498967937251	-1.3714574665
gene_0391	-0.930226033	-1.057266725	-0.631422054	-0.633316699	2370	5916	0.319382684426230	0.841170594262295	1.05221097046413	1.11018593644354	-0.3613770025
gene_0392	-0.488245019	-0.820478192	-1.141454369	-0.67516844	5424	2068	0.783091700819672	0.238092981557377	1.12728244837758	0.898950676982592	0.253949799
gene_0393	0.937424082	0.817636552	0.516747844	0.129707462	7056	1153	0.946898053278688	0.121170594262295	1.04781462585034	0.820555073720729	0.554302664
gene_0394	0.441125416	0.346985759	0.44692922	2.127606641	904	6089	0.0858043032786885	0.865043545081967	0.741106194690266	1.10925603547381	-0.893212343
gene_0395	0.562090015	0.176357296	-0.016939564	-0.707114657	7273	510	0.964013831967213	0.0499718237704918	1.03492644025849	0.765058823529412	0.731250766
gene_0396	0.653435411	1.145854153	0.35961363	0.04911414	7281	589	0.964568391393443	0.0571298668032787	1.03438401318500	0.757334465195246	0.695280897
gene_0397	2.016711028	0.533370099	1.844206887	0.984637779	2814	3155	0.389961577868852	0.394118852459016	1.08202558635394	0.975366085578447	-0.139381769500000
gene_0398	-0.727318248	-0.202738207	-0.611919116	-0.197971593	3509	4164	0.512544825819672	0.564272540983607	1.14048161869478	1.05807877041306	-0.060082873
gene_0399	-0.038818505	0.267641937	-0.673386692	-0.176182899	6783	808	0.924199538934426	0.0817866290983607	1.06385817484889	0.790334158415842	0.5391965115
gene_0400	-1.252031179	-1.852671776	-0.994128412	-1.536504119	2651	5199	0.363084016393443	0.735038422131148	1.06939268200679	1.10390075014426	-0.287035212
gene_0401	0.440348912	0.43729669	0.029304661	-0.096611436	6854	1528	0.930703125	0.167706198770492	1.0602465713452	0.856969895287958	0.4724761885
gene_0402	0.63231211	1.394933829	0.609991393	1.249618514	4000	2745	0.583773053278689	0.331650870901639	1.139525	0.94336247723133	0.083818016
gene_0403	-0.774582777	-1.461109019	-1.813611283	-2.551713007	7602	102	0.988771772540984	0.00815573770491803	1.01556564062089	0.624313725490196	1.064816247
gene_0404	0.798061504	1.58380145	1.152324923	1.458906543	3196	4169	0.456246157786885	0.56547387295082	1.11463391739675	1.05905972655313	-0.114684256000000
gene_0405	-0.162007688	-1.368977124	0.149114369	-0.744009055	1953	4895	0.244373719262295	0.684792520491803	0.976994367639529	1.09231052093973	-0.468045063
gene_0406	-0.253452089	0.756800408	0.228647267	0.584935775	2927	3941	0.408779456967213	0.526672643442623	1.09045097369320	1.0434559756407	-0.1551173615
gene_0407	-2.273053514	-1.868662471	-2.317665559	-1.874213404	4027	3801	0.588408043032787	0.502772797131148	1.14087161658803	1.03279400157853	0.0250814890000002
gene_0408	0.736690784	0.89223378	0.78701476	0.927784573	3815	4586	0.556728995901639	0.629276383196721	1.13943381389253	1.07138901003053	-0.0429373845000000
gene_0409	0.152035291	-0.090881141	0.406205261	0.654501706	1925	6251	0.238228739754098	0.88672387295082	0.96628051948052	1.10758918573028	-0.4997764085
gene_0410	0.545270317	0.44634292	0.097848232	0.208063515	6233	2099	0.871907018442623	0.244276383196721	1.09222685705118	0.908675559790376	0.342850745
gene_0411	-1.593120042	-1.796885884	0.044816837	0.190377509	207	7654	0.0109720799180328	0.997707479508197	0.413864734299517	1.01778155212961	-1.812600136
gene_0412	-0.011747887	0.681757429	0.010051233	-0.401458604	6309	1049	0.87946593237705	0.109965420081967	1.08842447297511	0.818503336510963	0.5307084565
gene_0413	-0.421542943	-1.017286368	-0.365840905	-0.514586823	2690	5372	0.369984631147541	0.763566854508197	1.07391821561338	1.10981571109456	-0.2792007915
gene_0414	1.433503496	-0.83308587	1.800106245	1.312811044	565	6296	0.0460809426229508	0.893299180327869	0.636814159292035	1.10782719186785	-1.2562498315
gene_0415	-0.266699347	-0.444575667	-0.482096098	-0.323746488	4346	4051	0.63788294057377	0.54468493852459	1.14601702715140	1.04983954579116	0.0472837860000000
gene_0416	-1.232634605	-1.496999132	0.834266113	0.108895805	218	7642	0.0118288934426230	0.997447489754098	0.423669724770642	1.01911410625491	-1.8363978275
gene_0417	0.088446421	-0.565005425	-0.420128939	-0.328186778	4741	2850	0.692546106557377	0.34601818647541	1.14056106306686	0.947968421052632	0.1358783565
gene_0418	-0.220218405	0.150632771	-0.174139728	-0.230393524	4898	3308	0.714772028688525	0.421074538934426	1.13943242139649	0.993878476420798	0.167473809
gene_0419	0.664387318	0.570198856	-0.010419863	-0.152530893	7502	563	0.98228099385246	0.0548373463114754	1.02234737403359	0.760515097690941	0.698768465
gene_0420	-0.419128237	-0.558888744	-0.007903142	0.558968545	1260	6714	0.131112961065574	0.940042264344262	0.812484126984127	1.09321566875186	-0.764541192
gene_0421	0.596558345	0.625475662	-0.05823153	-0.29303977	7628	362	0.990404713114754	0.035203637295082	1.01377556371264	0.759309392265193	0.7866526535
gene_0422	0.380251706	0.4330609	-0.009062826	-0.209223412	6995	1331	0.942202868852459	0.144459528688525	1.05171122230164	0.847438016528926	0.515799422
gene_0423	0.401303796	0.726207831	0.129617302	-0.151053839	7027	1055	0.944845030737705	0.111025870901639	1.04985769176035	0.821696682464455	0.574474082
gene_0424	-0.426247893	-0.312399815	-0.557258727	0.386349814	2504	4862	0.341786629098361	0.67898949795082	1.06576277955272	1.09040518305224	-0.2838693975
gene_0425	1.274679145	0.621564463	1.069288429	0.467778851	4729	2839	0.69102587090164	0.344807889344262	1.14094523155001	0.948312786192321	0.179588164
gene_0426	-2.207392616	-2.196160042	-2.352428923	-2.688845411	5873	2498	0.83149205942623	0.29961193647541	1.10544696066746	0.936497197758207	0.318860838000000
gene_0427	-0.649114938	-0.408487649	-0.888295044	-0.665808524	5481	2781	0.790803022540984	0.336410092213115	1.12654442619960	0.944512765192377	0.2482504905
gene_0428	0.735962161	0.91884973	0.38548206	1.123301192	4269	3104	0.623846055327869	0.385973360655738	1.14101428906067	0.97090206185567	0.0730143195
gene_0429	-0.230179528	-0.484331201	-0.572148158	-0.622782041	5579	2861	0.801014344262295	0.347092725409836	1.12104678257752	0.947256204124432	0.240209735
gene_0430	-0.753584802	-0.13066726	0.98950262	1.023102799	393	7470	0.0263050717213115	0.991378073770492	0.522620865139949	1.03623560910308	-1.4484287405
gene_0431	0.204278453	0.560493752	0.022863626	-0.593255725	7017	730	0.943866547131148	0.0726165471311475	1.05026507054297	0.776698630136986	0.667582152
gene_0432	0.921303618	0.478429285	0.680410926	0.097348085	5543	2272	0.79610143442623	0.268067366803279	1.12140718022731	0.92124559859155	0.310986946
gene_0433	-0.450935488	-1.074519132	-1.179662094	-1.257159964	6405	1204	0.888774334016393	0.128698770491803	1.08345823575332	0.834617940199336	0.455683719
gene_0434	-1.243370746	-0.748527521	-1.018689635	-0.928179062	3802	4196	0.554966700819672	0.569704149590164	1.13971067859022	1.06011677788370	-0.0225147849999999
gene_0435	0.274887708	0.08031641	-0.117365603	0.14265621	5088	3130	0.741469006147541	0.390726178278689	1.1378518081761	0.974693290734824	0.1649567555
gene_0436	1.42601042	1.075117669	-0.218421593	-0.571747553	7788	32	0.999944928278689	0.000502049180327869	1.00251284026708	0.1225	1.6456486175
gene_0437	1.198350302	1.081768419	0.656191921	0.07630882	7490	425	0.981640625	0.0422848360655738	1.02331775700935	0.77684705882353	0.77380899
gene_0438	-1.246028722	-1.004248379	-1.715789853	-1.346773065	6369	1515	0.885495645491803	0.166488217213115	1.08556288271314	0.858046204620462	0.4061429085
gene_0439	1.810119087	1.410752152	1.265657412	0.469783345	7193	472	0.958543801229508	0.0473091700819672	1.04049909634367	0.78260593220339	0.742715241
gene_0440	0.994941097	0.228847502	0.509835201	-0.434877432	6228	800	0.87173155737705	0.0812448770491803	1.09288375080283	0.79295	0.574415415
gene_0441	0.205179918	0.54594104	0.061535063	0.267248744	5184	2999	0.75264856557377	0.367560194672131	1.13361882716049	0.956955651883961	0.2111685755
gene_0442	-1.404384068	0.08534674	0.450065552	0.649811451	546	6896	0.0437167008196721	0.955526383196721	0.625164835164835	1.08189530162413	-1.2094571655
gene_0443	0.467518781	0.776200065	2.422486761	1.690729488	432	7453	0.0307607581967213	0.990446977459016	0.555972222222222	1.03762377566081	-1.4347487015
gene_0444	-0.82268841	-1.614463319	-0.703507713	-0.547359275	1688	6224	0.201083504098361	0.883048155737705	0.930130331753554	1.10778277634961	-0.5931423705
gene_0445	0.563149319	0.934374307	0.921227251	1.136882734	2642	5483	0.360954149590164	0.779003586065574	1.06674110522332	1.10933065839869	-0.2802931795
gene_0446	-0.773486045	-1.125846073	-2.172633815	-2.412708441	7770	52	0.99970286885246	0.00185450819672131	1.00459202059202	0.278461538461538	1.343005069
gene_0447	0.778175214	-0.732631865	2.538922566	0.291984181	466	5768	0.0346670081967213	0.81898949795082	0.580858369098712	1.1086459778086	-1.392681699
gene_0448	0.856647701	0.268427207	1.610557122	1.681835227	782	7176	0.0686193647540984	0.976001536885246	0.685140664961637	1.06195930880713	-1.0836587205
gene_0449	0.660243671	0.889985061	1.584558938	1.030023482	1904	6150	0.234398053278689	0.872902151639344	0.961228991596639	1.10823089430894	-0.532176844
gene_0450	0.073730654	0.51358112	-0.19728861	-0.219965533	6722	1278	0.918550204918033	0.137886782786885	1.06695031240702	0.842425665101721	0.5022829585
gene_0451	-0.781992075	-0.4799115	-1.069800717	-0.803729566	5819	2274	0.826461321721311	0.268201844262295	1.10895514693246	0.92089709762533	0.305813354
gene_0452	0.030072187	0.820235905	1.374656472	1.790677117	620	7147	0.0507646004098361	0.97404713114754	0.639306451612903	1.06413320274241	-1.1575127485
gene_0453	-0.226778378	-0.63556479	-0.476866731	-0.550873268	4529	3726	0.665841444672131	0.490963114754098	1.14791123868404	1.02883521202362	0.0826984155
gene_0454	-0.852057449	0.176664805	0.374601658	0.721990924	1001	6576	0.0979405737704918	0.926982581967213	0.763956043956044	1.10065085158151	-0.885992613
gene_0455	-1.666212137	-2.059030956	-1.463284792	-1.884984736	3048	5062	0.432721567622951	0.710129354508197	1.10849409448819	1.09535559067562	-0.1884867825
gene_0456	0.766509574	0.570674095	1.417586681	0.949500426	1952	6180	0.244369877049180	0.87702100409836	0.977479508196721	1.10805501618123	-0.514951719
gene_0457	0.797227579	1.55682494	0.302326755	0.960582335	6285	686	0.876999231557377	0.0684656762295082	1.08951630867144	0.779271137026239	0.5455717145
gene_0458	-0.855435331	-1.598669886	-1.199941171	-2.17732289	5695	1219	0.814495389344262	0.130259989754098	1.11669534679543	0.834347826086957	0.461579422
gene_0459	-1.707148364	-1.489180219	-0.34673714	-0.287875353	524	7399	0.041063012295082	0.988490010245902	0.611870229007634	1.04313150425733	-1.280858045
gene_0460	-1.122403247	-1.504839512	-1.638829775	-0.655055671	2990	3621	0.422735655737705	0.475126793032787	1.10391973244147	1.02452085059376	-0.1666786565
gene_0461	1.180805737	0.86699578	0.708444025	0.752289655	5911	2298	0.836513831967213	0.271876280737705	1.10497377770259	0.923764142732811	0.2935339185
gene_0462	-0.507849229	-0.75919988	0.728820328	1.034772637	360	7522	0.0233311987704918	0.993921618852459	0.506027777777778	1.03171231055570	-1.515321037
gene_0463	-1.234884886	-1.564632151	-1.150873845	-0.956058096	2417	5789	0.326899334016393	0.822219518442623	1.05603227141084	1.10898082570392	-0.346292548
gene_0464	-0.460552333	0.339144642	-0.679400595	-0.016043774	4929	1641	0.71905737704918	0.183730788934426	1.13905457496450	0.874204753199269	0.287018339
gene_0465	-1.128490089	-1.292446034	-1.978819182	-0.894192725	4565	1339	0.670040983606557	0.145774846311475	1.14604162102957	0.850044809559373	0.226037892
gene_0466	1.000196338	0.841550562	1.305140245	0.71110923	3484	4523	0.507108094262295	0.620836321721311	1.13648105625718	1.07174220650011	-0.0872512875
gene_0467	0.658707517	0.811102816	0.125778874	-0.190980029	7582	416	0.987546106557377	0.0410425204918033	1.01698232656291	0.770336538461538	0.767505744
gene_0468	0.728105676	1.262158266	0.934392929	1.421066095	2960	4737	0.415134477459016	0.656548411885246	1.09505743243243	1.08218914925058	-0.182597541
gene_0469	0.870523536	0.794801951	1.388276451	1.70371068	1393	6702	0.149663165983607	0.938741034836066	0.838887293610912	1.09365711727842	-0.713330822
gene_0470	0.017145785	0.109989877	2.613595783	1.048704951	254	7495	0.0145645491803279	0.992704918032787	0.447716535433071	1.03416144096064	-1.767582536
gene_0471	-0.826140691	-1.056341882	-0.540702757	-0.99750366	3148	5029	0.448756403688525	0.70430712090164	1.11305273189327	1.09350367866375	-0.172138078
gene_0472	-1.058579275	-1.314363702	-1.158904479	-1.152413191	3909	4524	0.570386782786885	0.620900358606557	1.13931440266053	1.07161582670203	-0.0308126535000000
gene_0473	0.469158152	0.711112134	0.633534779	1.014566418	2837	5282	0.39344262295082	0.747626793032787	1.08283397955587	1.10516281711473	-0.2339154555
gene_0474	-0.457690161	-0.584699104	-0.726665014	-0.410905829	4345	3898	0.637672899590164	0.519965420081967	1.14590333716916	1.04153155464341	0.047590789
gene_0475	1.253388831	1.349866438	0.984703505	1.353522941	4838	3353	0.70577612704918	0.428771772540984	1.13904505994212	0.998464062034	0.1325144115
gene_0476	0.605423899	-0.063351784	1.057367947	0.996737741	1359	6646	0.144742571721311	0.934389088114754	0.831604120676968	1.09775955461932	-0.7560167865
gene_0477	-0.06740402	-0.169710482	-0.75633038	-0.571756575	7103	952	0.95079149590164	0.0987397540983607	1.04516119949317	0.80983193277311	0.5454862265
gene_0478	-1.218168273	-1.511235516	-1.517227628	-1.806932074	5781	2521	0.822450051229508	0.302257940573770	1.11082684656634	0.936148353827846	0.2973779565
gene_0479	0.630142621	0.943760542	1.029320581	1.236030673	2383	5762	0.321775102459016	0.81790343237705	1.05430969366345	1.10832870531066	-0.3457240455
gene_0480	0.634311982	0.926335533	1.409473981	1.492351402	1494	6580	0.168758965163934	0.927443647540984	0.881974564926372	1.10052887537994	-0.670588934
gene_0481	-0.233606417	-0.353301308	-0.852568056	-1.298986828	7563	407	0.986102715163934	0.0397169569672131	1.01804707126802	0.761941031941032	0.7823235795
gene_0482	0.140269174	-0.050392539	-0.501831687	-0.136556727	6177	1659	0.866905737704918	0.185806864754098	1.09580702606443	0.874490657022303	0.3641325245
gene_0483	1.067188602	2.212631843	1.453883364	1.859124939	3295	2908	0.474791239754098	0.353929303278689	1.12508952959029	0.950302613480055	-0.0165939289999999
gene_0484	-0.053740111	-0.477317438	2.439962718	1.631157751	92	7734	0.00316086065573770	0.999424948770492	0.268260869565217	1.00898758727696	-2.301089009
gene_0485	0.644975471	0.945432719	0.333559094	0.1976702	6948	1227	0.93884093237705	0.131588114754098	1.05504749568221	0.837359413202934	0.529589448
gene_0486	-0.37895563	-0.227216572	0.101111228	0.534896384	1554	6453	0.180298411885246	0.912562756147541	0.905900900900901	1.10418255075159	-0.621089907
gene_0487	0.026390471	-0.213534959	0.531882064	0.587734682	1532	6588	0.176422899590164	0.928323514344262	0.899157963446475	1.10023527625987	-0.653380617
gene_0488	0.037277136	0.070439949	-0.336149936	-0.340530138	6485	1962	0.896293545081967	0.224038165983607	1.07914572089437	0.891585117227319	0.3921985795
gene_0489	-0.04053769	0.142234237	0.237707439	0.725087486	2075	5959	0.265326588114754	0.847306608606557	0.998395180722892	1.11021480114113	-0.430549189
gene_0490	0.653058973	0.799617292	-0.154904162	0.394242594	7009	569	0.943217213114754	0.0552523053278689	1.05074047653018	0.758189806678383	0.6066689165
gene_0491	0.168385325	0.340580514	-0.296410853	0.046568774	6281	1708	0.876462602459016	0.191841700819672	1.08954306639070	0.876990632318501	0.379403959
gene_0492	1.223391119	1.331656379	2.120968624	2.642237	702	7198	0.0592251536885246	0.977475665983607	0.658732193732194	1.06031258682967	-1.104079063
gene_0493	-0.037756925	-0.028028682	-0.386681466	-0.377565091	6249	2218	0.873782018442623	0.259714395491803	1.09177308369339	0.9142696122633	0.349230475
gene_0494	0.63556803	1.079486181	0.421815831	0.709942093	5561	2279	0.798872950819672	0.268657786885246	1.12166876461068	0.920438788942519	0.2916481435
gene_0495	0.060817845	0.417534637	-0.187555358	-0.178038784	6415	1735	0.890131915983607	0.194946209016393	1.08342166796571	0.877314121037464	0.421973312
gene_0496	0.261307017	0.140237871	0.816938042	1.073450534	1325	6770	0.140837602459016	0.944659323770492	0.829932075471698	1.08949778434269	-0.744421844
gene_0497	1.491972514	0.781257577	1.631610304	1.033305759	2968	4676	0.417110655737705	0.645755635245902	1.09730458221024	1.07828485885372	-0.195842986
gene_0498	0.405193757	0.614263548	0.200534382	0.185642615	5939	2463	0.839893698770492	0.295110143442623	1.10420777908739	0.935533901745838	0.316640154
gene_0499	0.610544352	0.352892576	-0.176569148	-0.426225808	7578	367	0.986878842213115	0.0359823258196721	1.01683161784112	0.765531335149864	0.783115942
gene_0500	1.000811563	1.051602294	0.691420609	0.109949491	7095	904	0.95039830942623	0.0931045081967213	1.04590697674419	0.804159292035398	0.6255218785
gene_0501	-0.469378286	-0.530523662	-0.555725785	-0.195781271	3359	4879	0.486055327868852	0.681189805327869	1.12983626079190	1.09012707522033	-0.124197446
gene_0502	-3.09663872	-2.513689459	-2.25197952	-2.504893199	2156	5791	0.28234631147541	0.822774077868852	1.02252319109462	1.10934553617683	-0.42672773
gene_0503	-1.598555418	-2.29549897	0.574062486	-0.316424016	154	7677	0.0063639856557377	0.998406762295082	0.322662337662338	1.01544353262993	-2.075846429
gene_0504	-0.708187089	-0.579331675	-1.139065555	-1.230093093	7129	1156	0.953194159836066	0.121982581967213	1.04398092299060	0.823910034602076	0.540819942
gene_0505	-2.356881068	-2.467495578	-1.714863625	-2.323154733	2318	5747	0.308862704918033	0.81585169057377	1.04037963761864	1.10843396554724	-0.393179143999999
gene_0506	0.423173914	-0.262593731	1.484014135	0.876617527	810	7094	0.0723552766393443	0.969819415983607	0.697469135802469	1.06743022272343	-1.1000257395
gene_0507	0.743620826	1.687355764	3.253263131	2.269204184	342	7360	0.0213883196721311	0.986734118852459	0.488304093567251	1.04679619565217	-1.5457453625
gene_0508	-0.225329987	-0.133650369	-0.289578205	-0.849176396	5996	1990	0.84538806352459	0.227487192622951	1.10086557705137	0.892572864321608	0.3898871225
gene_0509	-0.654460404	-1.429439728	-0.9191836	-1.18623969	3979	3647	0.580676229508197	0.479477459016393	1.13946217642624	1.02653139566767	0.0107615790000000
gene_0510	-0.559486587	-0.560568771	-0.095962813	-0.40367698	2609	5660	0.356121926229508	0.805051229508197	1.0657723265619	1.11057243816254	-0.3102077825
gene_0511	-2.93265167	-2.825121868	-2.261389854	-3.27404966	3239	4008	0.464578637295082	0.537193903688525	1.11992281568385	1.04650948103792	-0.111167012000000
gene_0512	0.736379856	0.569255991	0.530097852	0.865200229	3811	4436	0.555998975409836	0.607491034836066	1.13913408554185	1.06927186654644	-0.044831117
gene_0513	-1.730937085	-2.228479552	-2.672106047	-3.336832827	7647	120	0.992206711065574	0.0100409836065574	1.01309663920492	0.653333333333333	1.0247611185
gene_0514	-0.72828297	-0.961005921	-0.90706065	-1.301487147	5445	2825	0.785910604508197	0.342474385245902	1.12697704315886	0.946562831858407	0.259629453
gene_0515	-0.534062092	-0.646656898	-1.152156121	-0.63219557	5740	1864	0.818457991803279	0.211990266393443	1.11333101045296	0.88799356223176	0.3018163505
gene_0516	0.998121368	-0.183410797	0.731662871	-0.125419397	3922	2413	0.571699538934426	0.288774334016393	1.13815145334013	0.934417737256527	0.1042335485
gene_0517	0.016461313	-0.030634523	-0.678088512	0.038685111	5559	1536	0.798748719262295	0.168370901639344	1.12189782334952	0.855885416666667	0.3126150955
gene_0518	-0.953999794	-1.120420291	-0.830626692	-0.605479017	2518	5742	0.344211065573771	0.815432889344262	1.06735504368546	1.10882967607106	-0.319157188
gene_0519	0.890500264	0.612473871	0.06384421	-0.789369709	7702	82	0.99592469262295	0.00650102459016393	1.00963126460660	0.619024390243902	1.114249817
gene_0520	0.764571707	1.244288574	0.236093761	0.556237131	7060	677	0.947305327868852	0.0675140881147541	1.04767138810198	0.778655834564254	0.6082646945
gene_0521	-0.895149834	-0.831185176	-0.490663675	-0.703454511	2778	5529	0.384600409836066	0.786778944672131	1.08097912167027	1.11108156990414	-0.266108412
gene_0522	-3.395090726	-4.154586217	-3.07016119	-4.592706337	3344	2331	0.483419569672131	0.276752049180328	1.12875	0.927018447018447	0.0565952919999999
gene_0523	1.898803317	3.258309152	2.754245236	1.828861433	4181	1248	0.610482838114754	0.133504098360656	1.14007414494140	0.83525641025641	0.287002900000000
gene_0524	0.196318755	0.259417218	0.20787608	0.195482555	4216	4276	0.616080942622951	0.581558657786885	1.14097722960152	1.06192937324602	0.026188669
gene_0525	2.880446958	1.363640348	2.47576587	3.021339306	1566	4849	0.181598360655738	0.675596823770492	0.90544061302682	1.08786553928645	-0.626508935
gene_0526	1.04478328	1.309238509	2.210153725	2.761452118	477	7358	0.0362564036885246	0.986644467213115	0.593480083857442	1.04698559391139	-1.308792027
gene_0527	1.550969953	1.777724015	1.122496487	1.466993671	6201	1772	0.868814036885246	0.199177766393443	1.09396871472343	0.877641083521445	0.369601905
gene_0528	0.206881015	0.117917408	-0.651448948	-0.838438557	7701	184	0.995828637295082	0.0168557889344262	1.00966497857421	0.715271739130435	0.907342964
gene_0529	4.306489405	3.771699451	4.155404103	1.978690166	5659	183	0.810261270491803	0.0166290983606557	1.11795723626082	0.709508196721311	0.9720472935
gene_0530	-0.274737942	0.191430474	1.535095933	2.04595727	188	7624	0.0090625	0.996974897540984	0.376382978723404	1.02103620146905	-1.8321803355
gene_0531	1.089036411	0.92741971	1.226753324	0.692077852	4204	3873	0.614022797131147	0.517222079918033	1.14041151284491	1.04272398657372	0.0488124725000001
gene_0532	-0.673397943	-0.636257589	-1.098443766	-1.201850894	6956	1388	0.939312243852459	0.151493340163934	1.05436313973548	0.852204610951009	0.495319564
gene_0533	1.438331615	1.445522125	0.756013381	0.519063712	7640	321	0.991495901639344	0.0318634733606557	1.01329842931937	0.775046728971963	0.8043883235
gene_0534	-1.351139781	-1.933786434	-0.77474725	-0.977155705	1341	6692	0.142740778688525	0.937952100409836	0.831111111111111	1.09437089061566	-0.76651163
gene_0535	1.095636935	-0.156802682	1.04215483	1.268794038	1473	6004	0.163623206967213	0.853405481557377	0.867325186693822	1.10982511658894	-0.6860573075
gene_0536	-0.495759459	-0.34907729	-0.95045408	-0.851192433	6871	1360	0.93186987704918	0.148619364754098	1.05894920681124	0.85325	0.478404882
gene_0537	-1.205190608	-1.865859011	-1.421139125	-1.238349298	2988	4896	0.422051741803279	0.684998719262295	1.10287148594378	1.09241625816993	-0.205780598
gene_0538	-0.191796489	0.116449434	-0.108472445	-0.255763825	4785	3493	0.698420850409836	0.451822489754098	1.13965935214211	1.00997137131406	0.1444446075
gene_0539	0.039599389	0.735252216	1.757906328	1.464053378	584	7263	0.0471413934426229	0.981430584016393	0.63027397260274	1.05507503786314	-1.2235540505
gene_0540	1.703307901	1.365398078	-0.200008198	-0.060009217	7786	31	0.999935963114754	0.000493084016393443	1.00276136655536	0.124193548387097	1.664361697
gene_0541	1.623052012	0.264510484	3.345182693	2.454030835	182	7573	0.00863089139344262	0.995498206967213	0.370274725274725	1.02638980588934	-1.955825516
gene_0542	-0.084002238	0.129878241	-0.12902385	-0.244493571	5239	3183	0.758577100409836	0.398574538934426	1.13055354075205	0.977715991203267	0.209696712
gene_0543	-1.100413467	-1.673054076	1.535967471	1.094097447	47	7773	0.00086577868852459	0.999878329918033	0.143829787234043	1.00438054805095	-2.7017662305
gene_0544	0.468957074	0.33390879	-0.084578422	0.295389295	5862	2071	0.830733862704918	0.238527151639344	1.10651142954623	0.89928536938677	0.2960274955
gene_0545	0.988407165	1.20668532	0.550627783	0.842506851	6400	1635	0.888242827868852	0.182885502049180	1.08365625	0.873376146788991	0.4009789255
gene_0546	-0.186399525	0.799627603	0.288197887	0.748915318	2685	4194	0.369456967213115	0.569651639344262	1.07438361266294	1.06052455889366	-0.2119425635
gene_0547	0.156733584	0.068991297	-0.075253612	-0.539598409	6302	1875	0.879204661885246	0.213333760245902	1.08930974293875	0.888378666666667	0.420288451
gene_0548	0.656418728	1.914121807	2.471797566	2.739122298	454	7174	0.0333043032786885	0.975952868852459	0.572775330396476	1.06220239754670	-1.3201896645
gene_0549	-1.660881709	-1.661444694	-1.716550065	-1.478789656	3694	4686	0.538839651639344	0.647357838114754	1.1389442338928	1.07865343576611	-0.063493341
gene_0550	0.211234628	0.355975127	-0.426296581	0.200518706	6091	1255	0.857261782786885	0.134431352459016	1.09891643408307	0.836366533864542	0.396493815
gene_0551	-0.355396874	-0.209414545	0.14809032	-0.041182284	2488	5780	0.338117315573771	0.82055455942623	1.06110128617363	1.10845847750865	-0.3358597275
gene_0552	3.306866697	0.301854043	3.121804187	1.490568356	1296	1848	0.136864754098361	0.210336834016393	0.824567901234568	0.888695887445887	-0.5018259015
gene_0553	-0.67128107	-1.413043806	0.084211365	-0.413121756	1151	6741	0.116844262295082	0.942342469262295	0.792632493483927	1.09150126094051	-0.8777072425
gene_0554	0.911783045	0.943132141	1.045021785	0.644134401	4414	3836	0.64686987704918	0.509813012295082	1.14425917535116	1.03770072992701	0.0828795
gene_0555	-0.107458129	0.185455888	-0.529519621	-0.438541637	6982	1143	0.941027151639344	0.120292008196721	1.05235462618161	0.821732283464567	0.5230295085
gene_0556	1.523497964	1.088755628	2.540877383	1.896028026	1087	6870	0.108282530737705	0.953217213114754	0.777801287948482	1.08336535662300	-0.9123259085
gene_0557	-0.382942301	0.467082752	-0.564914601	0.152755353	4632	1739	0.67782018442623	0.195508452868852	1.14257772020725	0.87782058654399	0.2481498495
gene_0558	-1.916900475	-1.986276364	-1.414327725	-2.349885655	3413	3971	0.493746157786885	0.531518954918033	1.12955464400820	1.04510198942332	-0.0694817295000001
gene_0559	-2.125294329	-3.348536368	-2.40954631	-2.470917271	2557	4458	0.349672131147541	0.610704405737705	1.06775127102073	1.06962314939435	-0.296683558
gene_0560	-0.619304413	-0.268216216	-1.06497608	-0.879126468	6940	1020	0.938108350409836	0.107717725409836	1.05543948126801	0.82456862745098	0.5282909595
gene_0561	1.087157943	2.434530674	3.46117255	3.022589768	352	7279	0.0227202868852459	0.982672899590164	0.503977272727273	1.05408847369144	-1.4810368505
gene_0562	0.11085422	1.525306928	1.324588387	1.271250367	1851	4921	0.227087602459016	0.688910092213115	0.957914640734738	1.09307254623044	-0.479838803
gene_0563	-0.363526697	-0.655567386	-0.799288656	-0.535509501	5030	3043	0.73367443647541	0.376402407786885	1.13887276341948	0.965806769635228	0.157852037
gene_0564	-0.556239671	-0.189117681	1.636970516	1.745515981	133	7696	0.00519979508196721	0.998776895491803	0.305263157894737	1.01331211018711	-2.0639219245
gene_0565	0.004309792	-0.170259571	0.243265465	0.227305519	2537	5784	0.346969774590164	0.820882428278689	1.06785179345684	1.10813450899032	-0.3182603815
gene_0566	1.248577887	3.53442692	3.386871969	1.242121957	2214	965	0.290443135245902	0.101529200819672	1.02429087624210	0.821492227979275	0.0770054405000002
gene_0567	1.135275435	0.990137162	0.927652991	0.820431746	5212	3311	0.755511014344262	0.421340932377049	1.13181696085955	0.99360616128058	0.18866393
gene_0568	-0.270968586	-0.08172522	-0.074495455	0.401322707	2365	5665	0.318680840163934	0.805421362704918	1.05211839323467	1.11010238305384	-0.339760529
gene_0569	0.166352608	0.29314304	0.062237091	-0.274834441	5917	2379	0.837065829918033	0.283221055327869	1.10458171370627	0.929546027742749	0.336046499
gene_0570	-0.861546617	-0.563324422	0.33618441	0.282482319	852	7142	0.0783798668032787	0.973784579918033	0.718298122065728	1.06459115093811	-1.021768884
gene_0571	1.569995904	2.909175375	3.317268889	4.814716505	173	7266	0.00818775614754098	0.98186987704918	0.369537572254335	1.05511147811726	-1.8264070575
gene_0572	-0.084501133	-0.025438565	-0.002720065	0.225707129	3180	5153	0.453765368852459	0.725966956967213	1.11415094339623	1.10000970308558	-0.166463381
gene_0573	-1.719350459	-1.531617855	-1.93284029	-2.164360416	6451	1860	0.893169825819672	0.211641905737705	1.08105254999225	0.888440860215054	0.423116196
gene_0574	0.791081937	0.555456049	1.065665042	0.837450472	2719	5559	0.375543032786885	0.791662397540984	1.07842589187201	1.11194459435150	-0.278288764
gene_0575	-0.540298736	-0.412572218	-0.76714621	-0.756396666	5802	2719	0.824651639344262	0.326887807377049	1.10976904515684	0.938705406399412	0.285335961
gene_0576	0.551400586	0.253012605	0.906600573	0.697987196	2245	5966	0.296786629098361	0.848358094262295	1.03220935412027	1.11028830036876	-0.400087289
gene_0577	-0.574876638	-0.426827914	-0.772425551	-0.376130832	4429	3698	0.650644211065574	0.486435706967213	1.14703770602845	1.02706598161168	0.0734259155
gene_0578	-1.234544854	-0.794084859	-1.077118126	-0.881253402	3752	4287	0.54789318647541	0.582605020491803	1.14017857142857	1.06111033356660	-0.0351290925000000
gene_0579	-1.307577917	-1.267631257	-0.445561014	-0.768779643	1511	6596	0.172081198770492	0.929640112704918	0.889219060225017	1.10045936931474	-0.6804342585
gene_0580	-0.976091532	-1.700050784	-0.422053641	-0.976007538	1622	6234	0.190436731557377	0.883961321721311	0.916726263871763	1.10714950272698	-0.6390405685
gene_0581	0.552862084	0.283077638	1.289698609	0.984966996	1447	6662	0.159524846311475	0.935607069672131	0.860794747753974	1.09655058540979	-0.7193629415
gene_0582	-2.254831353	-0.91998831	-0.682410059	-0.551901041	857	6561	0.0790829918032787	0.925270235655738	0.72051341890315	1.10112940100594	-0.9702542815
gene_0583	0.456639109	0.15449293	0.945675011	1.353287636	1112	6886	0.111862192622951	0.954600409836066	0.78544964028777	1.08241649724078	-0.843915304
gene_0584	-0.384387228	0.055794462	-0.928082724	-0.021648975	5195	1314	0.753834528688525	0.142492315573770	1.13300096246391	0.846712328767123	0.3105694665
gene_0585	0.096501634	0.208873647	0.331494155	0.032157699	3832	4479	0.56015368852459	0.614505635245902	1.14135699373695	1.07123465059165	-0.0291382865
gene_0586	0.457908231	-1.177343825	0.691084452	-0.203673526	1561	4802	0.18078125	0.666854508196721	0.904253683536195	1.08429820907955	-0.60342326
gene_0587	-0.097509243	0.850354091	0.153926937	0.290430903	4285	2477	0.626752049180328	0.297520491803279	1.14204900816803	0.937844166330238	0.154243504
gene_0588	-1.301058438	-1.163177097	-1.201588753	-1.508486978	4669	3642	0.682389856557377	0.478623206967213	1.14116513171985	1.02610928061505	0.122920098000000
gene_0589	0.512752082	1.269305846	2.233189841	3.156453871	184	7540	0.00881147540983607	0.994408299180328	0.373913043478261	1.02975331564987	-1.803792892
gene_0590	-1.615383213	-1.690299762	-1.413596423	-1.63427633	3365	5011	0.486985143442623	0.702079918032787	1.12997919762259	1.09396128517262	-0.128905111
gene_0591	0.279506226	-0.030895599	-0.096680632	-0.789290701	6733	1064	0.918947233606557	0.111994108606557	1.06566760730729	0.821851503759399	0.56729098
gene_0592	0.310980341	0.095379851	-0.142809489	-0.428266154	6826	1409	0.927907274590164	0.153819159836066	1.06139759742162	0.852391767210788	0.4887179175
gene_0593	0.070230384	-0.136766139	-0.199650642	-0.604205112	6095	2124	0.858063524590164	0.247884221311475	1.09922231337162	0.911242937853107	0.3686599995
gene_0594	0.195535832	-0.1613866	-0.320406528	-0.364491386	6229	1918	0.871758452868852	0.218542520491803	1.09274201316423	0.889666319082378	0.359523573
gene_0595	1.531908519	0.729337189	1.604921294	0.821657277	3325	3868	0.479385245901639	0.515235655737705	1.12572631578947	1.04006204756980	-0.0826664315
gene_0596	-0.713974103	-0.414582151	-0.755148331	-0.240511744	3519	4332	0.515288165983607	0.588840932377049	1.14332764990054	1.06132733148661	-0.0664480895
gene_0597	0.513721238	0.771346747	0.929373262	1.610107061	1521	6317	0.174952612704918	0.895790215163934	0.898113083497699	1.10722336552161	-0.627206169
gene_0598	-0.747885189	-0.673230368	-0.716068267	-0.370098367	3154	5088	0.449355788934426	0.715740266393443	1.11241915028535	1.09836871069182	-0.1674744615
gene_0599	-1.711165709	-1.794914128	-1.833046712	-2.255203996	5622	2650	0.805253586065574	0.317752305327869	1.11836001422981	0.936230188679245	0.2910854355
gene_0600	-0.546625696	-1.115390083	1.743441415	-0.126828608	331	7235	0.0205545594262295	0.979938524590164	0.484864048338369	1.05754803040774	-1.639314293
gene_0601	0.658621636	0.07596889	0.569774269	0.149560524	3977	3918	0.580509733606557	0.523181352459016	1.13970832285642	1.04262378764676	0.00762786649999997
gene_0602	0.844224283	1.184135084	0.729032144	-0.032418243	6834	733	0.928928022540984	0.072827868852459	1.06132133450395	0.775770804911323	0.665872733
gene_0603	0.294180687	-0.207651706	1.470450272	1.600024726	386	7509	0.0259246926229508	0.993169825819672	0.52440414507772	1.03271673991211	-1.4919730085
gene_0604	0.357806822	0.77316632	-0.268360925	0.073549534	7236	513	0.961753329918033	0.0502010758196721	1.03777915975677	0.764074074074074	0.6628922665
gene_0605	0.672067208	0.712615838	1.162279566	1.350548807	1741	6401	0.20906506147541	0.907839395491803	0.937610568638713	1.10739103265115	-0.5640726635
gene_0606	-0.250094671	-0.774199543	-0.377004493	-0.70470129	4140	3905	0.604932120901639	0.521340932377049	1.1408961352657	1.04241485275288	0.0287057845000001
gene_0607	-0.169526839	-0.211816373	-0.066297192	0.215531677	2739	5520	0.378454149590164	0.785600665983607	1.07884994523549	1.11122644927536	-0.2652888485
gene_0608	1.197300239	0.527567822	0.493971406	0.633429495	5541	1788	0.796037397540984	0.201412653688525	1.12172171088251	0.879546979865772	0.29873358
gene_0609	0.420437394	0.620761814	1.468496606	0.793640605	1698	6278	0.20289318647541	0.890248463114754	0.932974087161366	1.10720930232558	-0.6104690015
gene_0610	1.110404114	-0.037142007	0.587800202	0.12775302	4393	2025	0.644731045081967	0.23226306352459	1.14592761211018	0.89556049382716	0.1788544425
gene_0611	0.093618689	0.091516008	-0.401099317	-0.486569806	7119	1176	0.952498719262295	0.1246875	1.04468464672004	0.827857142857143	0.53640191
gene_0612	-0.501815601	0.066977095	-0.687194659	-0.099471999	4664	2506	0.681807120901639	0.300491803278689	1.14141295025729	0.936249002394254	0.175914076
gene_0613	0.556158569	0.812548579	0.447464932	0.457865713	5360	3020	0.775928534836066	0.371867315573771	1.13030783582090	0.961437086092715	0.2316882515
gene_0614	0.981617174	0.951053862	0.235169954	0.154695028	7613	368	0.989344262295082	0.0359887295081967	1.01468540654144	0.763586956521739	0.771403027
gene_0615	-0.388480318	-0.435794907	-0.347400449	0.114092952	2571	5534	0.351597079918033	0.787284836065574	1.06778296382730	1.11079147090712	-0.295483864
gene_0616	0.266311051	0.313026711	-0.321102894	0.28259956	5703	1741	0.815265112704918	0.195585297131148	1.11618271085394	0.877156806433084	0.308920548
gene_0617	-0.843586505	-0.735988049	1.422613785	-0.463059277	604	6748	0.0490202356557377	0.943066086065574	0.633692052980132	1.09120628334321	-1.269564531
gene_0618	0.591693182	0.337404422	0.370180831	0.410770752	4500	3893	0.662120901639344	0.519495389344262	1.14885333333333	1.04192653480606	0.0740730105
gene_0619	-0.108492305	-0.099626249	-0.433287155	-0.237430265	5530	2896	0.794933401639344	0.352350153688525	1.12239421338156	0.94998273480663	0.231299433
gene_0620	0.38273477	0.782533989	0.414381493	0.616569114	4332	3755	0.633443903688525	0.496230788934426	1.14171975992613	1.03184287616511	0.0671590759999999
gene_0621	0.674262874	-0.352561416	2.11655307	1.341163921	380	7426	0.0253778176229508	0.989336577868852	0.521447368421053	1.04022892539725	-1.5680077665
gene_0622	-0.74864784	-0.436504247	-0.678389384	-0.253170673	3273	4733	0.470560963114754	0.656206454918033	1.12256034219371	1.08253961546588	-0.126796015
gene_0623	0.283249209	0.609713733	0.634425898	0.213285466	4003	4026	0.584250768442623	0.540034579918033	1.13960279790157	1.04733979135618	0.022625789
gene_0624	-1.043116782	-0.785072261	-1.063735516	-0.813511905	4153	4082	0.606688012295082	0.550203637295082	1.14062605345533	1.05242283194512	0.0245291889999999
gene_0625	0.797325139	-0.049745873	0.14205343	-0.400580973	6179	972	0.867067110655738	0.102289959016393	1.09565625505745	0.821687242798354	0.5030534045
gene_0626	0.636884495	0.396390315	0.04451778	-0.298225773	7325	755	0.967897028688525	0.0754943647540984	1.03171877133106	0.780741721854305	0.6434914015
gene_0627	-0.446129947	-0.311224166	-0.709966119	-0.867688138	6469	1939	0.89469774590164	0.221424180327869	1.07988869995363	0.891634863331614	0.410150072
gene_0628	-0.783517996	-1.431422066	-0.37958923	-0.881692009	2027	5886	0.256673924180328	0.836034836065574	0.98870744943266	1.10903160040775	-0.4768294115
gene_0629	-0.778068361	-1.556568227	-1.20083026	-1.635843676	5168	2203	0.750896516393443	0.257010758196721	1.13448142414861	0.910912392192465	0.251018674
gene_0630	-0.950667366	-1.641271921	-1.43032345	-2.476964874	6476	602	0.89545594262295	0.0583350409836066	1.07963557751699	0.756611295681063	0.6576745185
gene_0631	-1.265818567	-1.399727321	-0.482531624	-1.200372952	2031	5958	0.257820184426230	0.847283555327869	0.991166912850812	1.11037092984223	-0.491320656
gene_0632	1.946471804	-0.148595673	2.74792195	1.543157775	601	5892	0.0487589651639344	0.837375768442623	0.633460898502496	1.10967922606925	-1.246601797
gene_0633	1.491199978	0.700225125	2.28677963	2.378400303	603	7275	0.048999743852459	0.982441086065574	0.634477611940299	1.05441924398625	-1.236877415
gene_0634	-0.470152777	-0.192460754	-0.260884504	0.210547772	2493	5490	0.339318647540984	0.780543032786885	1.06273565984757	1.11010564663024	-0.3061383995
gene_0635	-0.624008733	-0.27329837	-0.542894203	-0.273457698	3751	4371	0.547772797131148	0.594751536885246	1.14023193814983	1.06241592312972	-0.040477601
gene_0636	0.389456841	0.849158646	0.24330536	0.737571161	4539	3061	0.666817366803279	0.379123975409836	1.14706102665785	0.967069585102908	0.128869483
gene_0637	0.486551363	1.08753543	1.710346405	1.465132497	1230	6712	0.127743340163934	0.939857838114754	0.810910569105691	1.09332687723480	-0.8006960545
gene_0638	1.416826704	-0.161432999	3.498784203	2.17990876	124	7583	0.00466572745901639	0.995901639344262	0.293790322580645	1.02545166820520	-2.211649629
gene_0639	0.262647173	0.359767099	-0.505810221	0.089894659	6665	789	0.913085297131147	0.0794300717213115	1.06967291822956	0.786045627376426	0.519164917
gene_0640	-0.572832825	-0.888894267	-0.696157825	-1.316999991	5316	2539	0.769634989754098	0.30429431352459	1.13041948833710	0.935773926742812	0.275715362
gene_0641	0.855170903	0.158646184	-0.029821782	-0.635574945	7341	255	0.969839907786885	0.0246887807377049	1.03153657539845	0.755960784313725	0.839606907
gene_0642	-1.04793912	-1.058797985	-1.144902352	-1.358605773	5202	3293	0.754421106557377	0.417378329918033	1.13235678585160	0.989641664136046	0.19838551
gene_0643	-0.071906226	-0.411993943	-0.212493967	0.233850995	2809	5237	0.388821721311475	0.740062756147541	1.08078319686721	1.10338170708421	-0.2526285985
gene_0644	-1.344104679	-1.896817203	-1.472261565	-2.449170703	5145	1835	0.748089139344262	0.207768954918033	1.13529251700680	0.884065395095368	0.340255193
gene_0645	-0.067660012	0.066823322	-0.206333378	-0.127445458	5044	3415	0.734942366803279	0.437934170081967	1.13767446471055	1.00128550512445	0.166471073
gene_0646	0.100293327	0.183494263	0.226098305	-0.025426941	4245	4135	0.619837346311475	0.560167776639344	1.14009187279152	1.05774848851270	0.041558113
gene_0647	0.426370406	1.564458893	2.811955345	3.109922284	144	7616	0.00577100409836066	0.996837858606557	0.312916666666667	1.02196822478992	-1.965524165
gene_0648	0.115686977	0.66664601	0.894517417	0.813518151	2047	5976	0.260481557377049	0.848997182377049	0.993571079628725	1.10926539491299	-0.4628512905
gene_0649	-0.14382117	0.123106576	-0.647875635	-0.032110642	5751	1599	0.819976946721311	0.178498975409836	1.11326378021214	0.87161976235147	0.3296358415
gene_0650	-0.601883471	-0.303136773	-1.061192931	-1.030817491	7226	866	0.961048924180328	0.0885822233606557	1.03845419319125	0.798672055427252	0.593495089
gene_0651	-0.641592497	-1.272630397	-1.016007544	-0.838129275	3856	3865	0.563324795081967	0.514795081967213	1.14067427385892	1.03997930142303	-0.0300430374999999
gene_0652	-1.012302401	-0.88787022	-1.368645394	-1.36172779	6578	1825	0.904786116803279	0.205876024590164	1.07396929157799	0.88081095890411	0.4151002815
gene_0653	-1.281364486	-1.619459849	-0.73771164	-1.476367722	2459	5368	0.332844518442623	0.763178790983607	1.05687271248475	1.1100782414307	-0.3433724865
gene_0654	-1.418557688	-1.648650727	-1.171771337	-1.793543234	3650	4288	0.53219006147541	0.582643442622951	1.13844931506849	1.06093283582090	-0.0509469219999998
gene_0655	0.789790049	0.924447146	0.436235774	0.369677848	6757	1614	0.92124487704918	0.180302254098361	1.0645375166494	0.872242874845105	0.4541617865
gene_0656	-0.039235319	-0.052345927	-0.333909249	-0.669174751	6646	1676	0.910977202868852	0.187579405737705	1.07025428829371	0.873878281622912	0.455751377
gene_0657	0.00150893	-0.72339091	0.366870278	0.019190941	1818	6121	0.220399590163934	0.869412141393443	0.946578657865787	1.10902957033165	-0.5539715995
gene_0658	-1.344641925	-0.755220833	-1.235132919	-1.301460993	4996	2789	0.72906506147541	0.337394979508197	1.13941953562850	0.944560774471137	0.218365577
gene_0659	-1.524789169	-1.46044434	-1.400375329	-1.430778312	3621	4818	0.528098104508197	0.669518442622951	1.13874344103839	1.08501452885015	-0.0770399339999999
gene_0660	0.802086895	1.559397673	0.636946855	0.628768202	6477	916	0.895586577868852	0.094704149590164	1.07962637023313	0.807259825327511	0.5478847555
gene_0661	1.184966833	0.177104246	1.589953907	1.221826231	1431	6323	0.157015881147541	0.896139856557377	0.856729559748428	1.10660445990827	-0.7248545295
gene_0662	1.067744089	1.172795416	0.270415861	-0.058191483	7742	115	0.998028944672131	0.00928662909836066	1.00653707052441	0.630521739130435	1.0141575635
gene_0663	0.440849038	1.211218952	2.598334314	3.252956666	112	7664	0.00407018442622951	0.998045594262295	0.28375	1.01679801670146	-2.099611495
gene_0664	-1.399295823	-1.065434237	-1.612409585	-0.951397769	4110	3391	0.599852715163934	0.434486424180328	1.13957420924574	1.00043350044235	0.0495386469999999
gene_0665	-1.238934397	-1.578337635	-1.822363511	-2.03339083	6921	1167	0.936211577868852	0.123938268442623	1.05619708134663	0.829228791773779	0.5192411545
gene_0666	0.668727072	0.548854348	0.197114561	-0.143854849	7180	1006	0.95719262295082	0.105728739754098	1.04091364902507	0.820606361829026	0.582160854
gene_0667	0.039474137	-0.059256546	-0.29879216	-0.292343354	5893	2636	0.834655481557377	0.315230532786885	1.10588664517224	0.933732928679818	0.2856765525
gene_0668	-2.284293823	-2.892762288	0.122999931	-1.540151026	197	7512	0.0104008709016393	0.993392674180328	0.412233502538071	1.03253594249201	-1.879952508
gene_0669	0.433259735	0.787733333	0.192779436	0.085681125	6637	1513	0.910219006147541	0.166448514344262	1.07081362061172	0.85897554527429	0.4712662535
gene_0670	1.033329634	0.405333678	0.836306073	0.427719826	4364	3449	0.640467469262295	0.443792264344262	1.14591429880843	1.00467671788924	0.0873187065
gene_0671	-0.549712478	-0.060363814	0.410716519	0.152435474	1708	6307	0.204446721311475	0.89412781762295	0.934613583138173	1.10692088156017	-0.5866141425
gene_0672	0.616925127	-1.140573437	0.751470914	0.866783028	794	6491	0.0703931864754098	0.917952100409836	0.692229219143577	1.10420120166384	-1.070951126
gene_0673	1.692654684	0.61868111	1.918256693	-0.519280533	3504	522	0.511768698770492	0.0505379098360656	1.14037956621005	0.755938697318008	0.456179817
gene_0674	0.174136153	0.919484923	0.760218678	1.372395733	1764	5756	0.212991803278689	0.817175973360656	0.942766439909297	1.10849722029187	-0.5194966675
gene_0675	-0.073382975	-0.118728635	-0.400300448	-0.115592419	5076	3225	0.739305840163934	0.405528944672131	1.13721434200158	0.98182015503876	0.1618906285
gene_0676	-0.971053652	-0.779197817	-0.102817183	-0.097482488	1282	6814	0.134969262295082	0.94889344262295	0.822028081123245	1.08731435280305	-0.774975899
gene_0677	-1.094832032	-1.473127629	-1.114074085	-1.367293817	3794	4468	0.55428919057377	0.613057120901639	1.14071955719557	1.07134064458371	-0.0432958795
gene_0678	-0.102474093	0.107641221	-0.411282327	-0.602230546	6896	1361	0.934172643442623	0.148696209016393	1.05771751740139	0.853063923585599	0.5093400005
gene_0679	1.178222294	0.93630673	2.584590548	1.818355662	742	7184	0.0641790471311475	0.976566342213115	0.675350404312668	1.06139059020045	-1.144208593
gene_0680	0.948357968	0.933317012	-0.136780102	0.090648996	7697	136	0.99563524590164	0.0109964139344262	1.00999350396258	0.631323529411765	0.963903043
gene_0681	1.267502273	0.761166329	0.804358432	0.626403654	5755	2212	0.820450819672131	0.257733094262295	1.11313292788879	0.909755877034358	0.298953258
gene_0682	1.221454437	1.545463554	1.000212928	1.394092905	5024	2949	0.732247694672131	0.360185706967213	1.13801552547771	0.953655476432689	0.186306079
gene_0683	0.347682877	1.129526639	3.030087246	2.622720743	127	7686	0.00494492827868852	0.998515625	0.304015748031496	1.01436507936508	-2.0877992365
gene_0684	0.404782862	0.249274835	-0.060097594	-0.118579442	6624	1736	0.908241547131148	0.195169057377049	1.07058423913043	0.877811059907834	0.4163673665
gene_0685	-0.061743642	0.944448856	-0.529480382	-0.703283378	7604	109	0.988839651639344	0.00884093237704918	1.01536822724882	0.633302752293578	1.057734487
gene_0686	1.111329491	0.918706349	0.389744097	-0.094986063	7637	251	0.991298668032787	0.0242981557377049	1.01349482781197	0.755856573705179	0.867638903
gene_0687	0.995012314	1.352088178	1.444597628	1.875144029	1914	6080	0.236548411885246	0.863595030737705	0.964979101358412	1.10903782894737	-0.4863205825
gene_0688	-0.908947748	0.069066482	1.58530571	1.576971025	145	7655	0.00577356557377049	0.997758709016393	0.310896551724138	1.01770084911822	-2.0010790005
gene_0689	0.559290037	0.861126838	0.721322813	0.646317833	4145	4142	0.605672387295082	0.560983606557377	1.14091435464415	1.05749879285369	0.0263881145
gene_0690	0.626426	0.722794084	0.140052448	-0.177193904	7463	636	0.979428790983607	0.062359118852459	1.02470588235294	0.765566037735849	0.69318077
gene_0691	-0.344136143	0.143506689	-0.744718	-0.13628548	5645	1541	0.808460553278688	0.169081711065574	1.11823914968999	0.85670992861778	0.340187013
gene_0692	0.816983428	0.805642875	2.923601708	1.553834278	450	7297	0.0328445184426229	0.983255635245902	0.569888888888889	1.05211182677813	-1.4274048415
gene_0693	-0.05178508	-0.502326134	1.406356527	0.504328446	643	7218	0.0527202868852459	0.978578381147541	0.640186625194401	1.05856747021336	-1.2323980935
gene_0694	-0.96206355	-1.026225762	-1.316333194	-1.32732762	6131	2328	0.862178534836066	0.276606045081967	1.09800848148752	0.927723367697594	0.327685751
gene_0695	-0.092500457	-0.49647068	-0.741682501	-0.432582117	5713	1975	0.816006659836066	0.225446977459016	1.11524242954665	0.891286075949367	0.2926467405
gene_0696	1.066080219	0.651454995	0.857057085	0.673516712	4575	3664	0.670981045081967	0.482443647540984	1.14514098360656	1.02808951965065	0.0934807085000001
gene_0697	0.621162237	0.495917688	0.086758045	-0.126942852	7216	993	0.96014344262295	0.104646516393443	1.03891352549889	0.822839879154079	0.578632366
gene_0698	-0.106103744	-0.330236546	-0.687156738	-0.513352785	6380	1716	0.886615010245902	0.192774077868852	1.08506112852665	0.877144522144522	0.3820846165
gene_0699	0.595104544	0.304845616	0.648309699	0.797077359	2734	5531	0.378009733606557	0.787065829918033	1.07955376737381	1.11108479479298	-0.272718449
gene_0700	0.542771158	-0.208559046	-0.005120458	-0.000506381	4842	2490	0.706769979508197	0.298644979508197	1.13970673275506	0.93647389558233	0.1699194755
gene_0701	0.573360125	0.410840703	0.291931493	0.493474961	4700	3661	0.686132172131148	0.481670081967213	1.13985531914894	1.02728216334335	0.099397187
gene_0702	2.149692425	1.569340575	3.538384053	1.844888634	1240	5733	0.128569415983607	0.814546618852459	0.809572580645161	1.10936333507762	-0.8321198435
gene_0703	0.733429536	1.130826585	-0.128090658	-0.200042222	7746	73	0.998247950819672	0.0054328893442623	1.00623805835270	0.581095890410959	1.0961945005
gene_0704	-0.119741985	-0.131982405	-0.035901139	0.77266383	1876	5922	0.230347079918033	0.841873719262295	0.958715351812367	1.10998817966903	-0.4942435405
gene_0705	-0.025774608	-0.638578871	-0.164261701	0.351331932	2134	5650	0.277332223360656	0.803050717213115	1.01471883786317	1.10977345132743	-0.425711855
gene_0706	1.188319775	0.614694151	0.071685258	-0.279270877	7667	139	0.993579661885246	0.0114433913934426	1.01185209338724	0.642805755395683	1.0052997725
gene_0707	-1.250064621	-1.285901385	-1.495366598	-1.577896581	5715	2859	0.816275614754098	0.346944159836066	1.11521959755031	0.947513116474292	0.2686485865
gene_0708	-1.828137847	-2.491072634	-1.177893078	-1.932767696	1711	6049	0.204545338114754	0.85929431352459	0.933424897720631	1.10917011076211	-0.6042748535
gene_0709	0.88414916	0.67664396	0.579815832	0.256389131	6147	2163	0.863811475409836	0.252100409836066	1.09722466243696	0.910032362459547	0.3622940785
gene_0710	1.066353927	0.879893386	0.524147699	0.134564126	7311	790	0.967087602459016	0.0795171618852459	1.03282998221857	0.785911392405063	0.643767744
gene_0711	-2.360578932	-2.520988701	-2.178609086	-3.082846244	4573	2744	0.670827356557377	0.331258965163934	1.14537940083096	0.94259110787172	0.189943848500000
gene_0712	0.884206115	1.113800398	1.159057161	0.713294696	4247	3840	0.619896260245902	0.510213883196721	1.13966329173534	1.03743489583333	0.062827328
gene_0713	1.272317644	0.806414828	3.385808727	2.230354483	249	7567	0.0143365778688525	0.99522925204918	0.449558232931727	1.02692612660235	-1.768715369
gene_0714	0.253011617	0.327309481	-0.421508596	-0.749931403	7680	229	0.994560706967213	0.0216585553278689	1.01113671875	0.738471615720524	0.8758805485
gene_0715	-3.564381706	-2.882589049	-3.368026949	-3.224149897	4170	3424	0.609007428278688	0.43961449795082	1.14031894484412	1.00248539719626	0.0726030455000002
gene_0716	-0.17960982	0.090901558	-0.135844231	0.344974136	3173	4821	0.452557633196721	0.670024334016393	1.11363693665301	1.08515868077162	-0.1489190835
gene_0717	0.37341109	0.087617511	0.494217768	0.158648384	3502	4747	0.509641393442623	0.658997182377049	1.13628783552256	1.08393722350958	-0.0959187755
gene_0718	-0.926264878	-0.675169701	-1.479412733	-1.120765897	6802	1025	0.925829918032787	0.108125	1.06275801234931	0.823648780487805	0.4993720255
gene_0719	-0.346058981	-1.120066448	0.843377175	0.380157322	520	7346	0.0400973360655738	0.986275614754098	0.602076923076923	1.04830383882385	-1.344829963
gene_0720	-0.250180461	-0.405768848	-0.53104558	-0.69298266	5809	2712	0.825701844262295	0.32554431352459	1.10984334653124	0.937260324483776	0.2840394655
gene_0721	1.196422267	1.047249495	0.919546194	0.459783908	6389	1801	0.887147797131148	0.202530737704918	1.08418375332603	0.878045530260966	0.43217083
gene_0722	-0.045820562	-0.816395095	0.257626267	-0.297735735	2194	5500	0.287644723360656	0.782857325819672	1.02366909753874	1.11137272727273	-0.4110530945
gene_0723	1.547666898	1.571142022	0.584728512	1.230541469	7034	427	0.94555455942623	0.0427638319672131	1.04960051179983	0.781967213114754	0.6517694695
gene_0724	-0.222419705	0.064143112	-0.216210157	0.565971861	2649	4916	0.36296362704918	0.687907274590164	1.06984522461306	1.09259153783564	-0.2540191485
gene_0725	-0.446667484	-0.54966911	-0.474087913	0.052077255	2616	5431	0.357321977459016	0.771589395491803	1.06650229357798	1.10929294789173	-0.287162968
gene_0726	0.094843164	0.279128508	-0.55300631	-0.547200176	7561	412	0.986041239754098	0.0405455942622951	1.01825287660362	0.768398058252427	0.737089079
gene_0727	-1.410632151	-1.488384926	-1.532410622	-0.86066346	2724	5141	0.376232069672131	0.723709016393443	1.07842143906021	1.09914802567594	-0.2529714975
gene_0728	1.033680233	1.123050088	0.37228068	0.640193145	7147	822	0.955056352459016	0.0835758196721312	1.04338603609906	0.793868613138686	0.572128248
gene_0729	-2.132166727	-1.437508103	-0.940538123	-1.19349928	1416	6477	0.153694928278689	0.91578381147541	0.847492937853107	1.10397406206577	-0.7178187135
gene_0730	0.792590459	0.851569831	0.33845539	-0.242692238	7492	431	0.981725153688525	0.0434451844262295	1.02313267485318	0.787053364269142	0.774198569
gene_0731	0.197683194	-0.315579744	1.31212725	1.320802969	474	7451	0.0352087602459016	0.99039830942623	0.579978902953587	1.03785129512817	-1.3754133845
gene_0732	0.908681529	1.242820763	0.020854376	0.746841981	6998	337	0.942297643442623	0.0332786885245902	1.05136610460131	0.771038575667656	0.6919029675
gene_0733	-0.203605426	0.056418713	0.014555968	0.384940544	2659	5446	0.365008965163934	0.773327356557377	1.07182775479504	1.10872934263680	-0.2733416125
gene_0734	-1.920410521	-1.231334879	-2.094536183	-1.225216838	3916	2452	0.570815829918033	0.293490010245902	1.13813329928498	0.934571778140294	0.0840038105
gene_0735	-0.91667612	-1.205797653	-0.675424977	-0.532004634	2058	6154	0.262277151639344	0.873189036885246	0.995072886297376	1.10787455313617	-0.457522081
gene_0736	0.746990732	0.945953286	0.817132713	0.754518941	4366	4032	0.640625	0.541066854508197	1.14567109482364	1.04778025793651	0.0606461819999999
gene_0737	-0.681062034	-0.879421622	-1.138134906	-1.164043194	6371	1973	0.885673668032787	0.225135758196721	1.08544027625177	0.890957932083122	0.370847222
gene_0738	0.460583499	0.526990728	-0.429101995	0.095179052	7198	426	0.958653944672131	0.042640881147541	1.03989580439011	0.781549295774648	0.660748585
gene_0739	0.352800631	0.205985765	-0.005879891	-0.327702793	6629	1683	0.909044569672131	0.188912653688525	1.07072258259164	0.87642899584076	0.44618454
gene_0740	-0.99380624	-1.196406961	-1.178380516	-1.072797233	4258	4170	0.622205430327869	0.565564805327869	1.14095349929544	1.05897601918465	0.0304822739999999
gene_0741	-0.054845444	-0.722733357	-0.447676201	-0.380843863	4155	3557	0.606753329918033	0.463952356557377	1.14019975932611	1.01842563958392	0.0254706315
gene_0742	-0.213845531	0.831288069	0.495645031	0.974364807	2018	5093	0.255028176229508	0.716488217213115	0.986749256689792	1.09843707048891	-0.42628365
gene_0743	0.697966645	0.557172846	0.147215512	0.376508834	6299	1823	0.879068903688525	0.205381659836066	1.08966026353389	0.879659901261656	0.3657075725
gene_0744	0.476177913	0.869921217	1.000354793	0.92825344	2640	5508	0.360528944672131	0.784225153688525	1.06629166666667	1.11169753086420	-0.2912545515
gene_0745	0.539405306	0.865985507	0.036621012	0.964464792	4705	1776	0.686576588114754	0.199991034836066	1.13938150903294	0.879239864864865	0.2021525045
gene_0746	0.52364068	0.172412778	-0.276614559	-0.083276078	6895	947	0.934066342213115	0.0980033299180328	1.05775054387237	0.808035902851109	0.5279720475
gene_0747	0.948107414	1.155995424	0.365992951	-0.12693044	7692	182	0.995210040983607	0.0165932377049180	1.01021840873635	0.711868131868132	0.9325201635
gene_0748	-0.36024773	-0.546100773	0.867247078	0.335285714	847	7146	0.077702356557377	0.974040727459016	0.71629279811098	1.06427511894766	-1.0544406475
gene_0749	0.361360676	0.508248513	-0.05279228	0.251415309	6079	2055	0.854828381147541	0.235966956967213	1.09796019082086	0.896559610705596	0.33549308
gene_0750	-0.976705292	-0.966200026	-0.89136378	-0.231120463	2133	5788	0.277201588114754	0.82204405737705	1.01471636193155	1.10893572909468	-0.4102105375
gene_0751	-1.031779226	-1.162992288	-1.412313432	-1.512828969	6339	2101	0.881574026639344	0.244546618852459	1.08587001104275	0.908814850071395	0.3651854435
gene_0752	0.22597149	0.023596132	0.655866101	1.423356271	936	6890	0.0899667008196721	0.955240778688525	0.750491452991453	1.08251378809869	-0.914827375
gene_0753	0.828086543	-0.859323028	0.395235089	0.80805514	1589	4549	0.184608094262295	0.624754098360656	0.907123977344242	1.07234117388437	-0.617263357
gene_0754	0.69034478	1.074559453	1.445441142	1.857034863	1273	6675	0.132693391393443	0.93664830942623	0.813880597014925	1.09563295880150	-0.768785886
gene_0755	1.416710417	0.249381328	3.126991211	3.67914222	59	7741	0.00130891393442623	0.999537653688525	0.173220338983051	1.00818886448779	-2.570020843
gene_0756	-0.743536958	-0.757519751	0.336465881	1.044867888	389	7452	0.0261129610655738	0.990427766393443	0.52413881748072	1.03774288781535	-1.441195239
gene_0757	-0.611197595	-0.766804218	-0.515560228	-0.232292949	2533	5696	0.346604764344262	0.809095799180328	1.06841294907225	1.10909761235955	-0.315074318
gene_0758	-0.440977706	-0.673473367	-0.821361473	-0.892586811	5959	2440	0.841725153688525	0.29241931352459	1.10290149353918	0.935741803278688	0.2997486055
gene_0759	-0.99774502	-1.25907749	-0.882592759	-0.839563501	2767	5546	0.382765112704918	0.789316086065574	1.08009757860499	1.11124774612333	-0.267333125
gene_0760	-0.561089296	-0.254966076	-0.446790002	-0.645318962	4730	3512	0.691392161885246	0.455525102459016	1.14130866807611	1.01273917995444	0.138026796
gene_0761	0.329607355	0.589558899	2.870815093	3.00104027	62	7751	0.00144082991803279	0.999710553278689	0.181451612903226	1.00706231454006	-2.4763445545
gene_0762	-2.79937156	-2.249142833	-3.085120037	-2.959793941	6596	1161	0.905868340163934	0.122720286885246	1.07231958762887	0.82532299741602	0.4981997925
gene_0763	0.607072041	0.975150576	1.503988824	1.276775888	1687	6380	0.200961834016393	0.904769467213115	0.930118553645525	1.10727899686520	-0.5992710475
gene_0764	-0.205828224	-0.493608744	4.697836715	3.986676249	4	7806	1.28073770491803e-06	1	0.0025	1.00025621316936	-4.691974966
gene_0765	-0.613507856	-0.508356887	-0.537769952	-0.825095172	4685	3678	0.683861424180328	0.483269723360656	1.13972038420491	1.02592985318108	0.1205001905
gene_0766	0.237766513	0.343145112	0.032738234	-0.192935976	6202	2200	0.868879354508197	0.256855788934426	1.09387455659465	0.911604545454545	0.3705546835
gene_0767	-0.050002187	0.015213522	-0.687365808	-0.714103881	7481	595	0.98084656762295	0.0576652151639344	1.02372009089694	0.75672268907563	0.683340512
gene_0768	-1.20637504	-0.604050903	-0.539872902	-0.76844215	2784	5139	0.385358606557377	0.723433657786885	1.08077586206897	1.09915742362327	-0.2510554455
gene_0769	0.334126662	0.407533401	0.599087593	1.25540026	1703	6218	0.20336193647541	0.881930071721311	0.932384028185555	1.10744773238984	-0.556413895
gene_0770	-0.125258135	0.368687021	-0.445539432	-0.649927159	7255	634	0.963392674180328	0.0623091700819672	1.03682563749139	0.767365930599369	0.6694477385
gene_0771	-0.494696927	-0.77449125	-0.594221922	-0.604285484	3874	4539	0.566162909836066	0.62305455942623	1.14109447599380	1.07178012778145	-0.0353403855000000
gene_0772	1.857861479	1.230401249	0.644769958	0.345403166	7683	113	0.994805327868852	0.00921490778688525	1.01099049850319	0.636725663716814	1.049044802
gene_0773	0.415173038	0.28115868	-0.021631972	-0.223782362	6823	1506	0.927528176229508	0.165651895491803	1.06143045581123	0.858837981407703	0.470873026
gene_0774	2.272683309	1.439074925	-0.35031074	-0.115866575	7797	14	0.999985911885246	8.96516393442623e-05	1.00139669103501	0.05	2.0889677745
gene_0775	-2.414369294	-2.77207467	-2.049139591	-2.691259959	2913	5022	0.406731557377049	0.703219774590164	1.09020254033642	1.09333731581043	-0.223022207000001
gene_0776	0.218634793	0.082373667	0.816170272	0.567712021	1857	6338	0.227633196721311	0.898391393442623	0.957113624124933	1.10675923004102	-0.5414369165
gene_0777	-0.27613382	-0.502862712	-0.665203707	-0.858870521	6301	2058	0.879204661885246	0.236679047131148	1.08948262180606	0.897954324586978	0.372538848
gene_0778	-0.436372344	-0.623318803	-1.144776452	-0.948008693	6960	1043	0.939499231557377	0.109569672131148	1.05396695402299	0.820249280920422	0.516546999
gene_0779	0.926115536	-0.433550987	3.339061322	2.999501513	37	7774	0.000470030737704918	0.999882172131147	0.0991891891891892	1.00425520967327	-2.922999143
gene_0780	0.244107331	-0.027875717	-0.314455115	-0.919746008	7350	549	0.971110399590164	0.0527727971311475	1.0316231292517	0.750546448087432	0.7252163685
gene_0781	0.669540873	0.582430234	0.866817755	0.6958807	3246	5134	0.466922387295082	0.723080174180328	1.12314540973506	1.09969029996104	-0.155363674
gene_0782	-0.341366394	-0.160711699	-0.458837765	-0.368023751	5001	3419	0.729285348360656	0.438224897540984	1.13862427514497	1.00077800526470	0.1623917115
gene_0783	-2.094876706	-2.386156515	-1.862240703	-2.735740534	3996	3414	0.583233862704918	0.437820184426229	1.13961211211211	1.00131810193322	0.0584740079999997
gene_0784	-0.227069817	-1.255559113	0.693023387	0.263702756	648	7159	0.0532556352459016	0.975130635245902	0.641697530864198	1.06353121944406	-1.2196775365
gene_0785	-2.18140469	-1.239282464	-1.834810849	-1.999695033	4513	2288	0.66390368852459	0.270038422131148	1.14862840682473	0.92152972027972	0.206909364
gene_0786	-0.21893145	1.524217828	1.37954305	2.083789874	649	6182	0.0532607581967213	0.877461577868852	0.640770416024653	1.10825299255904	-1.079023273
gene_0787	-1.773593029	-1.8841176	-1.335899047	-2.168548928	3433	4163	0.497295081967213	0.564013831967213	1.13104573259540	1.05784770598126	-0.0766313270000001
gene_0788	0.974683419	0.151386671	0.66476243	0.117834318	4655	2647	0.680655737704918	0.317639600409836	1.14168850698174	0.93695882130714	0.171736671
gene_0789	-0.212809179	0.019314146	-0.518180805	-0.561030118	6638	1679	0.91024462090164	0.188181352459016	1.07068243446821	0.875116140559857	0.442857945
gene_0790	0.034500083	0.081499834	0.161935103	0.18253414	3436	4984	0.497873975409836	0.698092981557377	1.13137369033760	1.09364165329053	-0.114234663
gene_0791	-0.684118813	-0.363981617	-0.781287123	0.277395025	2464	4522	0.333936987704918	0.620694159836066	1.05818993506494	1.07173374613003	-0.272104166
gene_0792	-0.479360009	-0.58595587	-1.237233732	-0.524266669	5723	1347	0.816846823770492	0.147228483606557	1.11443997903198	0.853422420193022	0.348092261
gene_0793	-1.139707888	-1.490296288	-1.571802757	-1.731042743	6085	2121	0.855785092213115	0.247570440573770	1.09810517666393	0.911376709099481	0.336420662
gene_0794	-2.450473863	-2.447454958	-2.370506358	-3.11127244	5255	2353	0.761859631147541	0.279487704918033	1.13198858230257	0.927428814279643	0.291924988500000
gene_0795	0.505834816	0.203324097	0.320159232	0.17745014	4689	3714	0.684272540983607	0.488826844262295	1.13943271486458	1.02766828217555	0.1057747705
gene_0796	-0.474709159	-0.919547622	-0.682522882	-1.200551353	5227	2732	0.757051741803279	0.328948514344262	1.13087048019897	0.940128111273792	0.244408727
gene_0797	-0.940409766	-1.136964183	-0.368697669	-0.448531119	1603	6540	0.187145235655738	0.92344262295082	0.911559575795384	1.10248318042813	-0.6300725805
gene_0798	-0.493348617	0.167786266	-0.90833568	-0.100392327	5276	1271	0.76446337090164	0.136959528688525	1.13133623957544	0.841369000786782	0.341582828
gene_0799	-0.264824772	-0.812620076	-0.077480037	0.193529775	1654	6357	0.195762038934426	0.901075819672131	0.92412938331318	1.10674846625767	-0.596747293
gene_0800	0.599218795	0.692982328	0.538740077	0.822820321	3845	4465	0.561814805327869	0.612576844262295	1.14087126137841	1.07122060470325	-0.0346796375
gene_0801	4.204788088	1.750622922	4.194329327	2.117366003	1944	1625	0.242734375	0.181512551229508	0.974933127572016	0.872153846153846	-0.17814216
gene_0802	0.573437263	-0.022546641	1.258331015	1.159448772	1020	6988	0.0999090676229508	0.96172643442623	0.764794117647059	1.07457927876359	-0.9334445825
gene_0803	0.513446841	0.110024914	0.117922679	-0.36998805	6344	1600	0.881907018442623	0.178662909836066	1.08542402269861	0.871875	0.437768563
gene_0804	-2.652090045	-1.97056221	-1.44194251	-2.017143072	1731	6017	0.208099385245902	0.854373719262295	0.938671288272675	1.10868372943327	-0.5817833365
gene_0805	-1.016131287	-0.719732676	-1.136741306	-0.795332107	4516	3539	0.664473616803279	0.46086449795082	1.14885075287865	1.01679287934445	0.0981047249999999
gene_0806	2.713034486	2.851192277	2.959655309	1.793363749	5120	1364	0.745749231557377	0.149090676229508	1.137267578125	0.853445747800586	0.405603852500001
gene_0807	0.440969862	0.651988777	0.581349523	0.028777174	5121	2774	0.745850409836066	0.33609375	1.13719976567077	0.946005767844268	0.241415971
gene_0808	0.792062021	2.153940041	2.632152558	2.182045142	925	6367	0.0887948258196721	0.90265881147541	0.749524324324324	1.10695146850950	-0.934097819
gene_0809	-0.407270174	-0.171937497	-0.445997055	0.073268796	3382	4562	0.489195696721311	0.626438268442623	1.12940272028386	1.07216790881192	-0.103239706
gene_0810	0.3314327	0.946216984	0.264382137	0.585156377	4921	2560	0.718149334016393	0.306907018442623	1.13946555578135	0.93606640625	0.214055585
gene_0811	0.912265805	1.313280528	0.703543138	0.905981955	5733	2268	0.817849641393443	0.267640881147541	1.11386185243328	0.921402116402116	0.30801062
gene_0812	0.163122101	0.029994302	-0.136219304	-0.004197142	5137	3300	0.74735143442623	0.419107325819672	1.13593926416196	0.991633333333333	0.1667664245
gene_0813	0.617330488	0.330294945	0.073670835	-0.273745085	7101	984	0.950765881147541	0.103785860655738	1.04542740459090	0.823536585365854	0.5738498415
gene_0814	0.439255043	-0.018369441	0.167233378	0.08021387	4553	3622	0.668614241803279	0.475165215163934	1.14661541840545	1.02432081722805	0.086719177
gene_0815	1.404732759	1.813894605	1.293987132	1.111996042	6190	1855	0.867717725409836	0.210913165983607	1.09452988691438	0.88776819407008	0.406322095
gene_0816	-0.260621623	-0.526420341	-0.755461579	-1.009226143	6819	1376	0.927146516393443	0.150326588114754	1.06161607273794	0.853015988372093	0.488822879
gene_0817	-0.119734124	-0.545904701	1.990116137	1.567667478	139	7714	0.00541752049180328	0.999044569672131	0.30431654676259	1.01121856365051	-2.11171122
gene_0818	0.0665545	0.756119228	0.121179218	-0.12544329	5874	1564	0.83204405737705	0.173459272540984	1.10599250936330	0.86596547314578	0.4134689
gene_0819	0.152951674	0.49592851	-0.234823085	-0.490982982	7386	632	0.973660348360656	0.0619659323770492	1.0292905496886	0.765553797468354	0.6873431255
gene_0820	0.11741305	0.256646509	0.530009855	1.272601736	1349	6502	0.143377305327869	0.918455430327869	0.82986656782802	1.10293755767456	-0.714276016
gene_0821	-0.430170155	-0.197596161	-0.135641227	0.476423082	1903	6030	0.234198258196721	0.855621157786885	0.960914345769837	1.10790878938640	-0.4842740855
gene_0822	-0.423808782	-1.07424586	-0.301581333	-0.065322245	1754	6235	0.211410092213115	0.884234118852459	0.941100342075257	1.10731355252606	-0.565575532
gene_0823	-0.379419377	-0.476644595	-0.390639638	-0.248368605	3458	4926	0.503919057377049	0.689284067622951	1.13782533256217	1.09255582622818	-0.1085278645
gene_0824	0.338516142	-0.065595462	1.078014986	0.634632953	1462	6578	0.161831454918033	0.927243852459016	0.864281805745554	1.10062633019155	-0.7198636295
gene_0825	0.28407659	0.278588092	-0.261144879	-0.291093634	7195	1045	0.958556608606557	0.109658043032787	1.04022376650452	0.81933971291866	0.5574515975
gene_0826	0.841866713	0.498448184	0.200156099	0.645758573	5396	2122	0.78000512295082	0.247629354508197	1.12866567828021	0.911163996229972	0.2472001125
gene_0827	-1.280223662	-1.802981731	-0.667135323	-1.478031425	2073	5657	0.265230532786885	0.804386526639344	0.998996623251327	1.11024394555418	-0.4690193225
gene_0828	-1.522365832	-1.295034269	-1.578977158	-0.834887635	2885	4763	0.401531762295082	0.660895235655738	1.08671057192374	1.08340751627126	-0.201767654
gene_0829	1.153544864	0.072609007	0.931960408	0.581665446	3112	3998	0.443003329918033	0.535933657786885	1.11149421593830	1.04666583291646	-0.1437359915
gene_0830	0.672435462	0.589804187	0.801331944	1.037084251	2654	5633	0.363584784836066	0.800938780737705	1.0696571213263	1.11019527782709	-0.288088273
gene_0831	0.056684911	0.309884585	1.876080408	0.620056935	835	6834	0.0760988729508197	0.95001024590164	0.711592814371257	1.08540825285338	-1.0647839235
gene_0832	-0.597456098	-1.68364115	-0.79629503	-0.556389138	2044	5374	0.259757940573770	0.763892161885246	0.992265166340509	1.10987532564198	-0.46420654
gene_0833	0.364923391	0.440715425	-0.18069402	-0.255404942	7370	810	0.971991547131148	0.0818519467213115	1.02975712347354	0.789012345679012	0.620868889
gene_0834	-0.247543505	0.104444989	-0.164923588	-0.050546819	4199	4019	0.613346567622951	0.539115010245902	1.14051202667302	1.04737745707888	0.0361859455
gene_0835	-0.209323674	-0.157726533	0.350407746	0.417209153	1750	6426	0.210365010245902	0.90952100409836	0.938588571428571	1.10512605042017	-0.567333553
gene_0836	-0.224995448	-0.744207163	0.18552021	-0.297180994	2160	5825	0.282927766393443	0.828336321721311	1.02273148148148	1.11032618025751	-0.4287709135
gene_0837	-0.234354049	-0.302765982	0.169366046	0.443298536	1704	6420	0.203502817622951	0.90898693647541	0.932482394366197	1.10550934579439	-0.5748923065
gene_0838	-0.572587079	-1.054033002	1.192804533	0.100524454	438	7374	0.0313025102459016	0.987324538934426	0.558013698630137	1.04543395714673	-1.459974534
gene_0839	-3.104953778	-2.893204988	-2.714796284	-3.143645601	3565	4552	0.521579149590164	0.625149846311475	1.14235343618513	1.07231326889279	-0.0698584405
gene_0840	0.80687302	0.832341891	0.364897711	0.285178842	6963	1374	0.939710553278689	0.150170338114754	1.05374982047968	0.853369723435226	0.494569179
gene_0841	0.196438678	0.714332351	-0.234925038	0.213592494	6379	1101	0.886535604508197	0.116124487704918	1.08513403354758	0.823524069028156	0.4660517865
gene_0842	0.573666142	2.130146522	1.104644827	1.302043306	3480	1481	0.506698258196721	0.162269467213115	1.13686781609195	0.855503038487508	0.148562265500000
gene_0843	-0.434117293	-0.024177368	-0.026015118	1.037983444	1241	6249	0.128655225409836	0.886089907786885	0.809460112812248	1.10715154424708	-0.7351314935
gene_0844	0.166531313	-0.13148921	0.416181725	0.507492711	2096	6117	0.269609375	0.869044569672131	1.00434637404580	1.10928559751512	-0.4443161665
gene_0845	0.401773817	0.89271546	0.826675774	1.309342811	2077	5773	0.265628842213115	0.819811731557377	0.998570052961002	1.10879785206998	-0.420764654
gene_0846	0.135333687	0.526475868	0.542952177	0.708074397	2579	5530	0.352603739754098	0.787046618852459	1.06751841799147	1.11125858951175	-0.2946085095
gene_0847	-0.016971104	0.259056475	0.77299191	1.503275657	797	7011	0.0710553278688525	0.964482581967213	0.696110414052698	1.07412352018257	-1.017091098
gene_0848	0.607604348	0.951552974	0.230095531	0.145828017	7175	928	0.957012038934426	0.095436731557377	1.04144250871080	0.802984913793103	0.591616887
gene_0849	-3.114012199	-3.030583824	-2.149730702	-3.24159686	2323	5097	0.30984631147541	0.717128586065574	1.04144640551012	1.09855601334118	-0.3766342305
gene_0850	0.313319705	-1.027849042	1.407516192	1.734595366	174	7597	0.00820824795081967	0.996162909836066	0.368333333333333	1.02383045939187	-1.9283204475
gene_0851	0.158739818	0.371404599	0.111205507	-0.427544264	6117	1799	0.860810706967213	0.202296362704918	1.09877554356711	0.878004446914953	0.423241587
gene_0852	0.555728121	0.137234511	0.268670172	-0.222866381	5714	2254	0.816139856557377	0.264873206967213	1.11522926146307	0.917537710736469	0.3235794205
gene_0853	1.252498799	1.769871804	1.726322944	2.017395846	2297	5637	0.305336834016393	0.801586834016393	1.03790596430126	1.11030512684052	-0.3606740935
gene_0854	0.694854324	0.52355017	-0.058977983	0.61035935	5683	1474	0.813014856557377	0.161361424180328	1.11701918001056	0.854755766621438	0.3335115635
gene_0855	1.599731534	1.286991106	2.247078441	1.516031977	2163	5753	0.283260758196721	0.816901895491803	1.02251502542765	1.10870328524248	-0.438193889
gene_0856	0.767857785	0.7292163	1.608154484	1.185654158	1598	6511	0.185717213114754	0.91952356557377	0.907434292866083	1.10269390262632	-0.6483672785
gene_0857	0.35226837	0.415417076	0.057740195	0.401331261	4983	3246	0.726556096311475	0.409765625	1.13846076660646	0.985659272951325	0.154306995
gene_0858	-1.854082285	-2.441633021	-1.89878253	-2.288484204	3646	4271	0.531825051229508	0.580279200819672	1.13891662095447	1.06083352844767	-0.0542242860000002
gene_0859	1.095863178	1.300027135	0.551201888	0.933147942	6622	1242	0.90790343237705	0.132713883196721	1.07050890969496	0.834323671497585	0.4557702415
gene_0860	0.823038849	0.932137625	1.266176184	0.891010207	3035	5187	0.43	0.731758452868852	1.10624052718287	1.10151725467515	-0.2010049585
gene_0861	-0.687174018	-0.913963984	-0.834825304	-0.749528516	4028	4401	0.588509221311475	0.600731301229508	1.14078450844091	1.06578277664167	-0.00839209099999993
gene_0862	-0.277530704	-0.369413098	0.847984908	0.598988325	841	7187	0.0765970799180328	0.976677766393443	0.711141498216409	1.06106859607625	-1.0469585175
gene_0863	-1.434346891	-1.831225559	-1.6109325	-1.774636258	4383	3894	0.643329918032787	0.519512038934426	1.14604608715492	1.04169234720082	0.0599981540000001
gene_0864	-0.659307743	-0.82320192	-0.507573819	-0.80617702	3569	4754	0.521685450819672	0.660299692622951	1.14130568786775	1.08448043752629	-0.0843794120000001
gene_0865	0.769375919	0.543080593	1.092223575	0.869614203	2514	5758	0.343060963114754	0.817284836065574	1.06548130469372	1.10825981243487	-0.324690633
gene_0866	-0.324857934	-0.669502384	-0.130982083	-0.366257398	2844	5408	0.394615778688525	0.768538678278688	1.08338959212377	1.10960613905325	-0.2485604185
gene_0867	1.493222905	0.403975783	1.173316095	0.721293552	3692	3179	0.538600153688525	0.398331198770492	1.13905471289274	0.978348537275873	0.00129452050000012
gene_0868	0.757963146	0.916743763	1.094729899	0.755891751	3510	4718	0.512646004098361	0.653554047131148	1.14038176638177	1.08159177617635	-0.0879573704999999
gene_0869	1.015377936	0.417574446	0.551976023	-0.547057374	6661	481	0.91243468237705	0.047640881147541	1.06955261972677	0.773347193347193	0.7140168665
gene_0870	1.402384211	0.489026395	1.097693188	-0.227236879	5323	841	0.770256147540984	0.0862858606557377	1.12984407289123	0.801093935790725	0.5104771485
gene_0871	1.268144938	1.329831565	0.805406974	0.692398747	7160	1124	0.956200051229508	0.118186475409836	1.04273882681564	0.820996441281139	0.550085391
gene_0872	0.019072247	-0.362828319	-0.086458115	-1.079163549	5493	1562	0.7915625	0.173264600409836	1.12516293464409	0.866101152368758	0.410932796
gene_0873	0.345421739	0.011325292	1.083016899	0.411253053	1820	6172	0.220607069672131	0.876265368852459	0.946428571428571	1.10853532080363	-0.5687614605
gene_0874	-0.180972438	-0.277144968	-0.518669628	-0.392442427	5526	2950	0.79444544057377	0.360219006147541	1.12251719145856	0.95342033898305	0.2264973245
gene_0875	-3.095906251	-3.350832129	-2.694040995	-3.833055215	3683	3134	0.537466700819672	0.39117699795082	1.13943524300842	0.974572431397575	0.0401789149999998
gene_0876	0.539128994	0.340844909	-0.033901602	-0.335655822	7301	821	0.966586834016393	0.0832300204918033	1.03370908094782	0.791546894031669	0.6247656635
gene_0877	-0.571561271	-1.337420213	-0.063114387	0.013039268	986	6937	0.0964574795081967	0.95821849385246	0.763833671399594	1.07853106530200	-0.9294531825
gene_0878	1.195782762	0.970445384	2.446964529	1.304111435	1340	6364	0.142556352459016	0.902289959016393	0.83065671641791	1.10702074167190	-0.792423909
gene_0879	-0.770437684	-0.980747248	-0.923343897	-1.249060207	5230	3140	0.757231045081967	0.391533043032787	1.13048948374761	0.973595541401274	0.210609586
gene_0880	-0.815409736	-0.759453216	-0.408504345	-0.234894763	2023	6190	0.255891393442623	0.878753842213115	0.987642115669797	1.10845072697900	-0.465731922
gene_0881	0.156598413	1.252321061	0.924826664	1.304838994	2071	5021	0.264975665983607	0.703107069672131	0.999000482858522	1.09337980481976	-0.410373092
gene_0882	-2.471426762	-2.741216057	-2.077917927	-2.290054004	2172	6042	0.284518442622951	0.857996926229508	1.02279926335175	1.10877855014896	-0.422335444
gene_0883	-1.320732269	-1.465249819	-0.735087685	-0.707673831	1505	6624	0.170475153688525	0.93280225409836	0.884431893687708	1.09953502415459	-0.671610286
gene_0884	0.665290218	0.489674528	0.914303294	0.307870538	3735	4235	0.544939805327869	0.574857838114754	1.13919410977242	1.05985596221960	-0.0336045429999999
gene_0885	1.562055944	0.276167842	0.080102586	-0.269101935	7247	150	0.962706198770492	0.0126524077868852	1.03723057817028	0.6586	1.0136115675
gene_0886	-0.048223118	-0.158429263	1.491777649	0.612109648	724	7169	0.0628240266393443	0.975655737704918	0.677527624309392	1.06261961221928	-1.155269839
gene_0887	0.89908126	1.303510035	0.808223713	0.586472432	6151	1871	0.864074026639344	0.213291495901639	1.09684441554219	0.890101549973276	0.403947575
gene_0888	-0.546810126	0.319786069	0.262316122	0.91023773	1348	6158	0.143358094262295	0.873782018442623	0.830370919881306	1.10790678791816	-0.6997889545
gene_0889	-1.923864679	-1.922193184	-1.667826396	-1.903433671	3327	5040	0.479837346311475	0.705810706967213	1.12611061015930	1.09344642857143	-0.137398898
gene_0890	0.799528442	0.821577718	0.509890584	0.235599923	6597	1789	0.905895235655738	0.201442110655738	1.07218887373048	0.879183901621017	0.4378078265
gene_0891	1.395814193	0.319759386	1.093462697	0.763747176	3422	3560	0.495017930327869	0.464373719262295	1.12948568088837	1.01849157303371	-0.070818147
gene_0892	-0.529697433	-0.81572536	0.931972013	-0.300549279	961	6705	0.0941828893442623	0.939190573770492	0.76522372528616	1.09369127516779	-0.9884227635
gene_0893	0.716766905	-0.296235543	0.901106801	0.11263799	2478	4592	0.336189805327869	0.630797899590164	1.05930992736077	1.07257621951220	-0.2966067145
gene_0894	0.079982501	-1.117618604	-0.735156472	-1.211658525	5486	842	0.791070696721311	0.0866739241803279	1.12589865111192	0.80374109263658	0.454589447
gene_0895	-0.888680152	-0.456294679	-0.233962501	0.263217272	1428	6464	0.156649590163934	0.913829405737705	0.856526610644258	1.10383353960396	-0.687114801
gene_0896	-0.602505459	-0.91388669	0.531463866	-0.261350985	1135	6784	0.114661885245902	0.946533043032787	0.78879295154185	1.08940595518868	-0.893252515
gene_0897	2.640142066	1.99842309	1.453192745	0.998527076	7691	88	0.995171618852459	0.00723104508196721	1.01031075282798	0.641590909090909	1.0934226675
gene_0898	-0.767623925	-0.707752303	0.986515148	0.426767064	427	7487	0.0300243340163934	0.992199026639344	0.549016393442623	1.03473888072659	-1.44432922
gene_0899	0.715003686	0.926797118	0.295831609	0.026908357	7378	743	0.972794569672131	0.0740445696721311	1.02949037679588	0.778115746971736	0.659530419
gene_0900	0.241914728	0.437007195	-0.150325465	0.107764782	6213	1947	0.869732325819672	0.221945440573770	1.09300981812329	0.890061633281972	0.360741303
gene_0901	-4.009914726	-4.762917073	-3.029278556	-4.364086799	1507	5616	0.170550717213115	0.798869108606557	0.883649635036496	1.11067841880342	-0.689733221999999
gene_0902	-1.392344684	-1.773513263	-1.233024078	-1.754568872	3473	4521	0.505756915983607	0.620581454918033	1.13704290238986	1.07177615571776	-0.0891324985000002
gene_0903	0.024408859	0.074289714	-0.283084755	-0.906711807	7113	833	0.95193775614754	0.0847412909836066	1.04495009138198	0.794309723889556	0.6442475675
gene_0904	1.394637514	1.053852851	2.093436001	1.559064714	1723	6318	0.206460040983607	0.895801741803279	0.935600696459663	1.10706236150681	-0.602005175
gene_0905	0.184080384	-0.216701761	-0.219519693	-0.744506977	6433	1469	0.891538165983607	0.160904200819672	1.08209699984455	0.855234853641933	0.4657026465
gene_0906	0.680361254	0.569781194	-0.094114471	-0.080791832	7518	470	0.98313524590164	0.0472156762295082	1.02105879223198	0.784382978723404	0.7125243755
gene_0907	0.556768913	0.534018574	0.042525084	-0.558441987	7539	376	0.984663165983607	0.0369159836065574	1.01979705531238	0.766595744680851	0.803352195
gene_0908	-2.240504625	-1.842596014	-2.220680919	-2.609256303	5901	2030	0.835233094262295	0.233116034836066	1.10515166920861	0.896635467980296	0.3734182915
gene_0909	-0.779854093	-0.209520617	-0.513616536	-0.456825782	3821	4052	0.558019979508197	0.545576331967213	1.14028264852133	1.05129812438302	-0.00946619599999998
gene_0910	-1.041444484	-1.632710829	-0.326897502	-0.944115888	1502	6391	0.169615778688525	0.906430584016393	0.8817310252996	1.10740259740260	-0.7015709615
gene_0911	-0.877111286	-0.055159729	-0.172267311	-0.241031711	2697	4930	0.371039959016393	0.689673411885246	1.07418613274008	1.09228600405680	-0.2594859965
gene_0912	0.445804923	0.319352501	1.157633795	0.376985065	2341	5535	0.313109631147541	0.787540983606557	1.04432293891499	1.11095212285456	-0.384730718
gene_0913	-1.372497447	-1.648057178	-1.667979184	-1.397476501	4213	3990	0.615405993852459	0.534396772540984	1.14053880845004	1.04575689223058	0.0224505300000000
gene_0914	0.665113362	0.879619432	-0.762592041	-0.765005813	7783	35	0.999868084016393	0.000738985655737705	1.00307978928434	0.164857142857143	1.536165324
gene_0915	-0.067799293	-0.653997366	-0.674815807	-0.930965654	6354	1366	0.883165983606557	0.149287909836066	1.08526282656594	0.853323572474378	0.441992401
gene_0916	-1.252498866	-1.275040943	-0.722816568	-0.924582897	2131	6109	0.276251280737705	0.867929047131147	1.01218676677616	1.10931248976919	-0.440070172
gene_0917	-0.01297676	0.440559333	0.791405625	1.109092424	1346	6606	0.143309426229508	0.930413678278688	0.831322436849926	1.09970784135634	-0.736457738
gene_0918	-0.298621571	-0.355126378	-0.312791844	-0.869406363	5311	2733	0.769231557377049	0.32898693647541	1.13089060440595	0.93989388949872	0.264225129
gene_0919	-2.487720721	-2.706594569	-2.400473601	-3.245854273	4829	2618	0.705	0.313390112704918	1.13991302547111	0.934663865546218	0.226006292000000
gene_0920	-0.606433437	0.124095819	1.388752849	2.138160772	138	7637	0.00539318647540984	0.997306608606557	0.305144927536232	1.01963729213042	-2.0046256195
gene_0921	-0.335932156	-0.627889732	-0.393077983	-0.749233135	4487	3744	0.660053790983607	0.494880891393443	1.14858480053488	1.03205929487179	0.089244615
gene_0922	0.805269968	1.739396592	3.501261436	3.584793829	82	7712	0.00261526639344262	0.998965163934426	0.249024390243902	1.01140041493776	-2.2706943525
gene_0923	0.344143094	1.502805512	0.451023962	0.299957045	5705	698	0.815462346311475	0.0698271004098361	1.11606134969325	0.781103151862464	0.5479837995
gene_0924	-1.070788625	-1.747214615	-1.036095253	-1.358337234	2957	4969	0.414510758196721	0.695747950819672	1.09452147446737	1.09325820084524	-0.2117853765
gene_0925	2.899854896	0.900144757	3.083965921	1.750547354	1568	3494	0.181694415983607	0.451978739754098	0.904764030612245	1.0100314825415	-0.517256811
gene_0926	0.201872201	0.354253502	-0.420022697	0.064384795	6516	1137	0.900117827868852	0.119719518442623	1.07859422958870	0.822137203166227	0.4558818025
gene_0927	-0.668888034	0.211487481	-0.549932291	-0.130906181	4100	2679	0.597959784836066	0.321069415983607	1.13874878048780	0.935763344531542	0.1117189595
gene_0928	0.208917326	-0.221982892	-0.259359524	-0.528695777	6225	1818	0.871535604508197	0.204675973360656	1.09316465863454	0.879048404840484	0.3874948675
gene_0929	-0.57130524	-0.732252251	-0.785503442	-1.050910032	5613	2836	0.804209784836066	0.344314805327869	1.11870122928915	0.947958392101551	0.2664279915
gene_0930	-1.292611467	-0.214354191	0.545740044	0.405993073	548	7158	0.0441060450819672	0.975001280737705	0.628430656934307	1.06353869796032	-1.2293493875
gene_0931	0.015092781	-0.334411988	-0.051726254	0.036240374	3265	5041	0.468972848360656	0.706068135245902	1.12151301684533	1.09362824836342	-0.1519166635
gene_0932	1.504246318	0.847228423	2.061970537	2.079283953	1056	6923	0.104873206967213	0.957310450819672	0.775426136363636	1.07968799653329	-0.8948898745
gene_0933	-0.257553173	0.299574872	-0.016475019	0.445058577	2914	4791	0.406832735655738	0.664558145491803	1.09009951956074	1.08304529325819	-0.1932809295
gene_0934	0.180892868	-0.567113499	-0.00773547	-0.353549531	3807	3851	0.555769723360656	0.51257556352459	1.13986078276858	1.03925993248507	-0.0124678150000000
gene_0935	1.496707245	0.836187632	2.259200771	1.350561605	1634	6022	0.192280993852459	0.854714395491803	0.918806609547124	1.10820491531053	-0.6384337495
gene_0936	1.212560835	1.272386116	0.352399892	0.257617007	7718	154	0.996830174180328	0.0130263831967213	1.00845426276237	0.660454545454545	0.937465026
gene_0937	0.122588166	0.408462674	0.433314247	0.484912875	3031	5220	0.429542776639344	0.738116034836066	1.10652259980205	1.10406321839080	-0.193588141
gene_0938	0.527548836	0.734533891	0.67498775	0.481051487	4282	4065	0.626379354508197	0.547063268442623	1.14216954694068	1.05079212792128	0.0530217450000001
gene_0939	-1.272774699	-1.004997873	-1.224084338	-1.361717991	4858	3471	0.709269979508197	0.447678022540984	1.13997118155620	1.00704984154422	0.1540148785
gene_0940	-0.638715687	-1.932208509	0.632562905	0.042480338	341	7434	0.0213665471311475	0.989792520491803	0.489237536656892	1.03958837772397	-1.6229837195
gene_0941	0.176014533	0.012716374	0.138642755	0.33740692	3300	5047	0.476256403688525	0.707751024590164	1.12685151515152	1.09493164255994	-0.143659384
gene_0942	0.92637314	0.346691271	0.128516496	0.019723006	6872	838	0.93220030737705	0.0855981045081967	1.05917054714785	0.79755369928401	0.5624124545
gene_0943	3.172864247	1.452209745	5.35962148	3.685323264	123	7479	0.0046234631147541	0.991744364754098	0.293495934959350	1.03537103890894	-2.209935376
gene_0944	-0.340652602	-0.145471362	-0.171998898	-0.254941436	3853	4528	0.563136526639344	0.621949282786885	1.14118089800156	1.07247791519435	-0.029591815
gene_0945	-0.468047385	-0.102984166	-0.370465289	0.039011741	3296	4666	0.475550717213115	0.644368596311475	1.12654733009709	1.07827475353622	-0.1197890015
gene_0946	-0.625490793	-1.519866745	0.302142079	-0.891754044	1352	5945	0.143733350409836	0.845259989754098	0.830081360946746	1.11014129520606	-0.7778727865
gene_0947	-0.223297374	-0.333281862	-0.364973199	0.286769215	2793	5092	0.386775102459016	0.716443391393443	1.08125313283208	1.09858405341712	-0.239187626
gene_0948	-0.495314829	1.317108704	0.079662609	0.044500856	3826	683	0.559007428278689	0.0682287397540984	1.14080763199164	0.779985358711567	0.348815205
gene_0949	0.270861375	0.09342951	-0.007585873	-0.167756473	5712	2788	0.815991290983607	0.337023565573771	1.11541666666667	0.943859397417504	0.2698166155
gene_0950	0.887783118	0.803903607	0.90031586	0.617093754	4494	3875	0.661365266393443	0.517375768442623	1.14907432131731	1.04249548387097	0.0871385555
gene_0951	-1.480421111	-1.821912637	1.584953326	0.580949193	48	7771	0.000929815573770492	0.999855276639344	0.15125	1.00461587955218	-2.7341181335
gene_0952	0.082537038	0.240509342	-0.060091654	0.510790673	3576	4303	0.522788165983607	0.583865266393443	1.14147930648770	1.05945154543342	-0.0638263195
gene_0953	-0.491970504	-0.734250445	1.299724802	1.130331309	200	7662	0.0107184938524590	0.99796618852459	0.41845	1.01698251109371	-1.82813853
gene_0954	1.881814536	1.204512604	3.031187529	2.256453701	812	7039	0.0724436475409836	0.966068135245902	0.696600985221675	1.07160960363688	-1.100657045
gene_0955	0.972709944	0.602877756	0.781381356	0.716518955	4297	4044	0.628423411885246	0.543089139344262	1.14189667209681	1.04857566765579	0.0388436945
gene_0956	-1.713910291	-1.902954152	-0.56897404	-0.562774413	573	7377	0.0464933401639344	0.987452612704918	0.633542757417103	1.04514436762912	-1.242557995
gene_0957	0.974937079	0.600245111	1.180307656	1.118651353	2358	5849	0.318016137295082	0.831933913934426	1.05304071246819	1.11057274747820	-0.3618884095
gene_0958	-0.744289439	-1.400083013	-0.335468796	-0.43171258	1488	6516	0.167594774590164	0.920138319672131	0.879422043010753	1.10258440761203	-0.688595538
gene_0959	1.273323479	0.975802744	0.421693264	-0.010171658	7663	192	0.993414446721312	0.0173539959016393	1.01221192744356	0.705729166666667	0.9188023085
gene_0960	0.161790947	0.553765695	-0.168070132	0.004429387	6496	1499	0.89757300204918	0.164855276639344	1.07885621921182	0.85869913275517	0.4395986935
gene_0961	-0.222312487	0.000108988	-0.609788597	-0.880780627	7312	829	0.967143954918033	0.0844198258196721	1.03274890590810	0.795114595898673	0.6341828625
gene_0962	-1.461587574	-2.467124346	-0.980705553	-1.851222451	1810	5448	0.219267418032787	0.773797387295082	0.945878453038674	1.10899596182085	-0.548391958
gene_0963	1.34545283	1.414353438	0.6797867	0.013565606	7721	123	0.996935194672131	0.0103137807377049	1.00816863100635	0.654715447154472	1.033226981
gene_0964	-0.204761048	0.193835428	-0.471312457	-0.075592702	5450	2318	0.786297387295082	0.274748975409836	1.12649724770642	0.925470232959448	0.2679897695
gene_0965	-0.292270386	-1.150519472	-0.66361489	-0.164582403	2546	4662	0.347831711065574	0.643675717213115	1.06672034564022	1.07803946803947	-0.3072962825
gene_0966	-1.264806613	-1.428703084	-1.545870394	-1.556223121	5352	3161	0.774152151639344	0.394853995901639	1.12940582959641	0.975330591584942	0.204291909
gene_0967	0.671808181	0.384535646	0.278503132	-0.554101075	6941	729	0.938246670081967	0.072593493852459	1.05544301973779	0.777517146776406	0.665970885
gene_0968	-0.825899656	-1.354356132	-0.768636876	-0.709957312	2400	5715	0.324683657786885	0.811826331967213	1.05630416666667	1.10914085739283	-0.3508308
gene_0969	1.58222469	1.677506481	1.539896463	1.844302796	3674	4623	0.5359375	0.636274334016393	1.13897659227001	1.07463335496431	-0.0622340439999998
gene_0970	-0.297438159	-0.575679182	-0.483876743	-0.662486336	4855	3538	0.708943391393443	0.460755635245902	1.14015036045314	1.01684002261164	0.136622869
gene_0971	0.848913033	1.066451457	0.18157737	0.579795256	7048	726	0.946417776639344	0.0724974385245902	1.04847190692395	0.77969696969697	0.576995932
gene_0972	1.010318821	0.754116397	0.654791533	0.256220024	6435	1757	0.891677766393443	0.197625512295082	1.08193006993007	0.87823562891292	0.4267118305
gene_0973	-1.009076515	-1.006199681	-1.38199205	-1.391686231	6413	2045	0.88984887295082	0.234837346311475	1.08341493840636	0.896630806845966	0.3792010425
gene_0974	-0.775589855	-1.701470634	0.233758623	-0.375382922	708	7101	0.0596311475409836	0.97061987704918	0.657627118644068	1.06725813265737	-1.167718095
gene_0975	-1.207387688	-0.822980277	-1.31335905	-1.18538345	5292	2868	0.767054303278689	0.347551229508197	1.13173847316704	0.946192468619247	0.2341872675
gene_0976	-1.090299009	-0.549432021	-0.878032523	-0.312938638	2769	4846	0.382780481557377	0.67460425204918	1.07936078006501	1.08693974411886	-0.2243799345
gene_0977	0.345452829	0.287424979	0.135444997	-0.418155987	6390	1647	0.887470543032787	0.184070184426230	1.08440845070423	0.872629022465088	0.457794399
gene_0978	1.017687871	0.834012212	0.098985983	0.232738152	7546	340	0.985308657786885	0.0335169057377049	1.01951895043732	0.769705882352941	0.759987974
gene_0979	-0.135118924	-0.329091081	-0.159737112	-0.093985733	3495	4897	0.508410604508197	0.685024334016393	1.13581402002861	1.09223402082908	-0.10524358
gene_0980	-0.085943235	-0.443467994	0.343560773	-0.283048216	2643	5299	0.361753329918033	0.751571465163934	1.06869844873250	1.10742970371768	-0.294961893
gene_0981	0.632410193	0.476417865	1.206246545	1.218944527	1522	6603	0.175445696721311	0.930058913934426	0.900052562417871	1.09978797516280	-0.658181507
gene_0982	-2.382465165	-2.286959802	-2.200233454	-2.808706757	4740	3171	0.692530737704918	0.396972336065574	1.14077637130802	0.97747082939136	0.169757622
gene_0983	0.156547154	0.40782933	-0.387312324	-0.012886201	6713	1107	0.917642161885246	0.116927510245902	1.06732459407121	0.82472448057814	0.4822875045
gene_0984	-1.242854363	-0.005831762	-0.358852776	0.590730487	1178	5525	0.119401895491803	0.786274334016393	0.79141765704584	1.11117285067873	-0.740281918
gene_0985	0.231845554	-0.211373438	-0.896577679	-0.819479043	7617	224	0.989481301229508	0.0207313012295082	1.01429302875148	0.722633928571429	0.868264419
gene_0986	-0.479023615	-0.523140485	-0.018636826	-0.150541193	2211	6058	0.289925717213115	0.860592981557377	1.02385345997286	1.10919610432486	-0.4164930405
gene_0987	0.616438585	0.491049124	0.388374757	0.178776961	5672	2831	0.811827612704918	0.343241547131148	1.11755112834979	0.946672553867891	0.2701679955
gene_0988	0.891934219	1.14458387	0.736827777	0.592013307	6073	2252	0.854103483606557	0.264764344262295	1.09811295899885	0.91797513321492	0.3538385025
gene_0989	-0.582780338	-0.936458731	-0.891745877	-0.895814182	4889	3423	0.713605276639344	0.438976690573770	1.13966659848640	1.00132340052585	0.134160495
gene_0990	-0.698500428	-0.473403261	-0.579624233	-0.288995205	3207	5004	0.458449026639344	0.701282018442623	1.11617399438728	1.09424660271783	-0.1516421255
gene_0991	0.341803061	1.078659292	-0.205840642	-0.096253067	7496	211	0.981982581967213	0.0193660348360656	1.02285485592316	0.716635071090047	0.861278031
gene_0992	-1.780205935	-2.235275417	-1.363326555	-1.740387321	2094	5998	0.268842213114754	0.852533299180328	1.00244508118434	1.10979993331110	-0.455883738
gene_0993	-0.549272454	-0.857363498	0.50772411	0.718741348	515	7414	0.03953125	0.988926741803279	0.599339805825243	1.04148098192609	-1.316550705
gene_0994	-0.206462083	-0.429125952	-0.001445531	0.175626306	2213	6024	0.290377817622951	0.854870645491803	1.02452327157704	1.10803950863214	-0.404884405
gene_0995	-0.571312169	-0.169894791	-0.715185553	0.003768757	3684	3629	0.537610143442623	0.476282018442623	1.13942996742671	1.02474786442546	-0.014895082
gene_0996	-0.373684534	-0.132470231	-0.719817579	-0.594450943	6457	1794	0.893685963114754	0.201810963114754	1.08067213876413	0.878338907469342	0.4040568785
gene_0997	-1.309339873	-1.444551031	-1.422545736	-1.074419451	3343	4883	0.483390112704918	0.682665215163934	1.12901884534849	1.09159328281794	-0.128462858500000
gene_0998	0.856509158	1.606767379	1.142880446	1.000431821	4504	2899	0.662950819672131	0.352530737704918	1.14927175843694	0.949486029665402	0.159982135
gene_0999	-1.675212078	-1.851382803	-1.34775964	-1.753434109	2978	5242	0.420280481557377	0.740591700819672	1.10193082605776	1.10311713086608	-0.212700566
gene_1000	-0.087535195	-0.858303754	-0.743421026	-0.873891048	5650	1627	0.809386526639344	0.181750768442623	1.11852920353982	0.872224953902889	0.3357365625
gene_1001	-0.110919949	-0.531538396	0.516011177	1.228352767	606	7223	0.049359631147541	0.978792264344262	0.635973597359736	1.05806590059532	-1.1934111445
gene_1002	0.447756438	0.66602283	0.617981677	0.374808257	4302	4002	0.629875768442623	0.536262807377049	1.14320548582055	1.04626186906547	0.060494667
gene_1003	-0.531054794	-1.760771506	0.095501268	-0.699723636	1208	6176	0.124217469262295	0.876776383196721	0.802889072847682	1.10846340673575	-0.843801966
gene_1004	-0.210147259	-0.562213848	-0.017364651	-0.05512468	2414	5815	0.326623975409836	0.827211834016393	1.05645401822701	1.11072570937231	-0.349935888
gene_1005	-0.869732807	-0.72494475	0.667734539	1.353090585	195	7610	0.0101716188524590	0.996696977459016	0.407282051282051	1.02262943495401	-1.8077513405
gene_1006	2.261651549	1.261500861	4.176434488	3.575719426	137	7688	0.00537909836065574	0.998543801229508	0.306569343065693	1.01412981269511	-2.114500752
gene_1007	-0.589169349	-1.237771403	0.283237707	-0.340868628	1144	6744	0.115975922131148	0.94281506147541	0.791555944055944	1.09156287069988	-0.8846549155
gene_1008	-1.732495416	-1.990714504	-1.326631146	-2.154261501	3245	4367	0.466894211065574	0.594642674180328	1.12342372881356	1.06319441264026	-0.1211586365
gene_1009	0.988542423	0.94657639	1.224565593	1.231452979	2788	5569	0.386137295081967	0.792824026639344	1.08140602582496	1.11157658466511	-0.2604498795
gene_1010	-0.179047542	0.010828723	-0.164270252	-0.277068305	4806	3603	0.70117699795082	0.471980020491803	1.13915730337079	1.02281987232862	0.136559869
gene_1011	-0.237177072	-0.243843118	-0.475525752	-0.405590199	5310	3220	0.768857581967213	0.404961577868852	1.13055367231638	0.981968944099379	0.2000478805
gene_1012	0.227562307	-0.107698505	0.262353687	-0.291539874	4315	3651	0.631221823770492	0.479960297131148	1.14219698725377	1.02643933168995	0.0745249945
gene_1013	0.904961842	0.394290907	0.31186667	0.005101448	6641	1208	0.910408555327869	0.129418545081967	1.07039150730312	0.836506622516556	0.4911423155
gene_1014	1.329971742	0.641285355	0.907393553	0.545376327	5313	2275	0.76944544057377	0.268397797131148	1.13077922077922	0.921164835164835	0.2592436085
gene_1015	-1.010778926	-1.00281722	0.670431406	0.897162176	213	7647	0.0112884221311475	0.997461577868852	0.413802816901408	1.01846214201648	-1.790594864
gene_1016	0.658707367	1.56624525	2.078971002	0.466150951	2526	2646	0.345799180327869	0.316910860655738	1.06888361045131	0.935162509448224	-0.160084668
gene_1017	0.140040415	0.090764924	-0.377447583	-0.862898014	7473	546	0.980203637295082	0.0524257172131148	1.02414425264285	0.74970695970696	0.735575468
gene_1018	-2.369328984	-0.446289281	-0.283097911	-1.701329438	1596	2670	0.185242059426230	0.319491547131148	0.90624686716792	0.934303370786517	-0.415595458
gene_1019	-0.782786517	-0.150107041	0.577906615	0.81963808	641	7221	0.0524385245901639	0.978758965163934	0.638751950078003	1.05832294696025	-1.1652191265
gene_1020	0.053397017	0.434661872	-0.207151968	-0.113106634	6298	1796	0.878962602459016	0.201949282786885	1.08970149253731	0.877962138084633	0.4041587455
gene_1021	-1.124828881	-1.175877617	-1.382951591	-1.760133759	6406	1886	0.889195696721311	0.214214907786885	1.08380268498283	0.886845174973489	0.421189426
gene_1022	0.684259172	0.301131938	0.202225965	-0.096150798	6509	1566	0.899180327868852	0.173810194672131	1.07862958979874	0.866609195402299	0.4396579715
gene_1023	-0.491680874	-1.16268051	1.492165389	1.46908495	86	7739	0.00274205942622951	0.999481301229508	0.248953488372093	1.00839255717793	-2.3078058615
gene_1024	0.841604418	0.879004447	0.783223408	0.752004782	4598	3901	0.674360911885246	0.520341956967213	1.14515224010439	1.04148423481159	0.0926903375
gene_1025	0.325712257	0.30544738	-0.154199339	-0.272677797	7092	1211	0.950071721311475	0.129768186475410	1.04598984771574	0.836688687035508	0.5290183865
gene_1026	-0.344808653	-0.290653715	-0.474940759	-0.295628623	4450	3968	0.65359887295082	0.530665983606557	1.14680898876404	1.04421370967742	0.067553507
gene_1027	-1.681255587	-2.273087447	-1.383167484	-1.706094517	2144	5884	0.279880891393443	0.835658299180328	1.01926772388060	1.10890890550646	-0.4325405165
gene_1028	0.414269895	0.562126767	0.281203624	-0.826455149	6775	480	0.923247950819672	0.047640881147541	1.06401771217712	0.774958333333333	0.7608240935
gene_1029	0.131992082	0.48522329	0.035050636	-0.017981493	5687	2523	0.813395235655738	0.302279713114754	1.11675575874802	0.9354736424891	0.3000731145
gene_1030	-0.288020815	-0.920085963	0.227694531	-0.097233837	1530	6444	0.176363985655738	0.911615010245902	0.900032679738562	1.10457635009311	-0.669283736
gene_1031	-1.093488677	-0.490963385	-1.016379712	0.176425713	2067	4512	0.263962602459016	0.61897669057377	0.997106918238994	1.07113696808511	-0.3722490315
gene_1032	-1.976016763	-2.831370219	-1.998645369	-2.781089571	3577	3472	0.522821465163934	0.447688268442623	1.14123287671233	1.00678283410138	-0.0138260210000003
gene_1033	1.285743078	0.587239796	1.02231233	0.050061541	5414	1511	0.781764856557377	0.165959272540984	1.12745105282601	0.8575843812045	0.4003045015
gene_1034	-0.336492557	0.097368619	0.863215038	1.076640362	736	7185	0.0639805327868852	0.976617571721311	0.67875	1.06129853862213	-1.089489669
gene_1035	0.309438959	0.444186038	0.701378646	0.647647795	2639	5688	0.360281762295082	0.80741162909836	1.06596438044714	1.10834563994374	-0.297700722
gene_1036	2.681095088	6.195859862	5.3034261	3.222475626	1656	319	0.195901639344262	0.0316457479508197	0.923671497584541	0.774576802507837	0.175526612000000
gene_1037	0.54172911	0.961212473	0.641851561	0.553739161	4792	3330	0.699829661885246	0.425230532786885	1.14029006677796	0.997057057057057	0.1536754305
gene_1038	0.999187077	0.120007978	0.599481147	0.769149143	3318	3960	0.478075051229508	0.52968493852459	1.12501808318264	1.04438888888889	-0.1247176175
gene_1039	0.240691681	0.02834067	0.308640434	-0.073138973	4116	4154	0.601356301229508	0.562829149590164	1.14076530612245	1.05791285507944	0.016765445
gene_1040	0.078474788	-0.098794696	0.093493077	-0.814242631	5337	1912	0.772478227459016	0.217464139344262	1.13013115982762	0.88805439330544	0.350214823
gene_1041	1.103795396	0.799276525	0.659553683	0.284204399	6699	1425	0.916102715163934	0.155418801229508	1.06776085982983	0.85158596491228	0.4796569195
gene_1042	-1.180663156	-1.287472497	-0.209159173	-0.421275568	1035	7044	0.101255122950820	0.966306352459016	0.763864734299517	1.07111300397501	-0.918850456
gene_1043	0.104809311	-0.503047031	-0.075340828	-0.251869534	3788	4207	0.553834528688525	0.570774846311475	1.14158922914467	1.05933206560494	-0.035513679
gene_1044	-0.82796005	-0.542891444	-1.020194481	-0.304913967	3693	3777	0.538694928278688	0.498857581967213	1.13894665583536	1.03126290706910	-0.0228715229999999
gene_1045	-0.90850783	-1.42428999	-1.332103156	-0.956653534	3875	3750	0.566270491803279	0.49569800204918	1.14101677419355	1.03210933333333	-0.0220205649999998
gene_1046	2.253037545	1.865578225	1.912802472	1.778475103	5336	2940	0.772442366803279	0.358555327868852	1.13029047976012	0.952244897959184	0.2136690975
gene_1047	1.735425024	1.560778895	1.40192988	1.268367508	6022	2431	0.848131403688525	0.291590676229508	1.09966954500166	0.93654463183875	0.3129532655
gene_1048	0.655431073	0.670298107	0.582855101	0.706532964	4185	4293	0.611499743852459	0.583037909836066	1.14088172043011	1.06041462846494	0.0181705575000001
gene_1049	0.184287871	0.484312643	-0.580450276	0.217576257	6310	687	0.879472336065574	0.068530993852459	1.08825990491284	0.778879184861718	0.5157372665
gene_1050	-1.260966717	-2.073043264	2.26733609	0.184889845	42	7743	0.000744108606557377	0.999553022540984	0.138333333333333	1.00794394937363	-2.893117958
gene_1051	0.66504681	0.669310857	0.374862012	0.599426187	5193	3210	0.753605276639344	0.40296362704918	1.13309262468708	0.980168224299065	0.180034734
gene_1052	0.438271104	0.33428759	1.095049936	0.841892655	1753	6417	0.210987448770492	0.90890112704918	0.939754706217912	1.10592177029765	-0.5821919485
gene_1053	1.395181168	1.824538245	0.894805231	1.288012681	6720	940	0.918260758196721	0.0967482069672131	1.06693154761905	0.803627659574468	0.5184507505
gene_1054	0.379386388	0.126066555	0.601882948	0.820661267	2053	6139	0.261632940573771	0.87196080942623	0.995046273745738	1.10901938426454	-0.458545636
gene_1055	-0.378913553	-0.436938966	-0.545806065	-0.24109233	3990	4346	0.582243852459016	0.590592981557377	1.13938847117794	1.06105614358030	-0.0144770620000000
gene_1056	-0.551854521	-0.189036986	1.024047019	1.440653527	303	7546	0.0176344774590164	0.994628586065574	0.454422442244224	1.02916247018288	-1.6027960265
gene_1057	-1.430450932	-1.93009583	-1.313092295	-1.920542948	3528	4211	0.516836577868853	0.57116419057377	1.14383786848073	1.05904773213014	-0.0634557595
gene_1058	1.25045361	0.846494666	-0.911869747	-1.011505703	7798	16	0.99998719262295	0.000111424180327869	1.00126955629649	0.054375	2.010161863
gene_1059	0.392767654	0.799728659	-0.3160967	0.216732663	7057	464	0.94694287909836	0.0461193647540984	1.04771574323367	0.776077586206897	0.645930175
gene_1060	2.477297209	1.469494006	0.472278778	0.231290078	7772	37	0.99975025614754	0.000855532786885246	1.00438111168296	0.180540540540541	1.6216111795
gene_1061	0.563047088	0.52292515	0.614291035	0.132296685	4866	3301	0.710106301229508	0.419898821721311	1.13943896424168	0.993205089366859	0.169692259
gene_1062	-1.176577117	-1.471568368	-1.656927788	-1.777498239	6421	1824	0.890352202868852	0.205800461065574	1.08267715309142	0.880970394736842	0.393140271
gene_1063	0.611867279	0.104424745	2.678031592	2.484477681	104	7731	0.00369492827868852	0.999371157786885	0.277403846153846	1.00932479627474	-2.2231086245
gene_1064	0.330664965	0.6053028	0.773160697	0.891074139	2342	5847	0.313472079918033	0.830873463114754	1.04508539709650	1.10953651445186	-0.3641335355
gene_1065	0.231023049	0.864809423	3.363034634	2.942553317	55	7753	0.00119877049180328	0.999737448770492	0.170181818181818	1.00682961434284	-2.6048777395
gene_1066	0.313407297	0.538558063	-0.133215105	0.583531876	4968	2233	0.724813012295082	0.261607325819672	1.13915861513688	0.91474697716077	0.2008242945
gene_1067	0.129778471	0.35350641	0.24189876	0.476464814	3393	4864	0.490015368852459	0.679154713114754	1.12762746831712	1.09022203947368	-0.1175393465
gene_1068	-1.049988112	-1.776344866	-1.65828208	-1.507795209	4830	2405	0.705142161885246	0.287364241803279	1.13990683229814	0.932948024948025	0.1698721555
gene_1069	1.013311418	0.721784251	0.833007884	0.560979395	5009	3323	0.72991162909836	0.424127817622951	1.13778199241366	0.996566355702678	0.170554195
gene_1070	-1.086104147	-1.191969903	-0.175997653	-0.463980351	1238	6873	0.128455430327869	0.953377305327869	0.81016155088853	1.08307434890150	-0.819048023
gene_1071	0.346656919	0.293078922	-0.078746693	0.015937998	6278	2094	0.876369108606557	0.243317110655738	1.08994743548901	0.907268385864374	0.351272268
gene_1072	-0.808880784	-0.935290663	-1.166895375	-0.961500147	5293	3059	0.767140112704918	0.378814036885246	1.13165123748347	0.966910755148741	0.1921120375
gene_1073	1.696613332	0.437473453	1.997914281	1.543047782	1465	6006	0.161953125	0.853498975409836	0.863160409556314	1.10957708957709	-0.703437639
gene_1074	0.692048268	0.890595616	0.39122725	0.184525646	6864	1404	0.931606045081967	0.153037909836066	1.05972902097902	0.851082621082621	0.503445494
gene_1075	0.345424758	0.711262965	-0.064290984	0.0527101	6964	1053	0.939783555327869	0.110696721311475	1.05368035611717	0.820816714150048	0.5341343035
gene_1076	-0.29918077	0.084405021	-0.53568595	-0.424553687	6110	1969	0.859950051229508	0.224862961065574	1.09893453355155	0.891686135093956	0.372731944
gene_1077	-0.148589236	0.263849924	0.068748033	0.745799111	2269	5367	0.301168032786885	0.762991803278689	1.03636844424857	1.11001304266816	-0.349643228
gene_1078	-0.61137571	-0.761037143	-0.141994783	-0.176439573	1863	6350	0.228697489754098	0.900135758196721	0.958491680085883	1.10681259842520	-0.5269892485
gene_1079	0.575956063	0.385962898	-0.052568021	-0.43617056	7470	548	0.98001024590164	0.0526895491803279	1.02435341365462	0.750729927007299	0.725328771
gene_1080	-0.778768372	-0.706070849	1.052898079	1.63931991	121	7692	0.00452100409836066	0.998688524590164	0.291735537190083	1.01374934997400	-2.088528605
gene_1081	0.77337352	0.908423094	1.094620379	1.709333697	1693	6243	0.201584272540984	0.885318903688525	0.929692852923804	1.10725132148006	-0.561078731
gene_1082	-0.868011541	-0.837316152	-1.35130428	-0.741910112	5073	2451	0.739123975409836	0.293463114754098	1.13760693869505	0.934867401060792	0.1939433495
gene_1083	0.528266796	0.764303716	0.268062335	0.954661226	4055	3482	0.591832735655738	0.448826844262295	1.13958816276202	1.00644457208501	0.0349234755000001
gene_1084	0.834480023	0.82636247	0.743866819	0.817954292	4356	4126	0.639544057377049	0.557789446721311	1.14636363636364	1.05555501696558	0.0495106910000001
gene_1085	-1.913008233	-2.138138308	-1.939944842	-2.19469786	4293	4090	0.627610143442623	0.552123463114754	1.14148148148148	1.0540293398533	0.0417480805000001
gene_1086	1.474291263	2.317342349	2.641251037	2.923584672	1007	6729	0.0981954405737705	0.941448514344262	0.761380337636544	1.09241046217863	-0.8866010485
gene_1087	0.35077447	0.9527197	1.874264417	1.702130062	695	7208	0.0588255635245902	0.97795594262295	0.660877697841727	1.05936182019978	-1.1364501545
gene_1088	-0.732077644	-0.6477219	-0.349828889	-0.622980469	3019	5265	0.428384989754098	0.744660604508197	1.10792646571712	1.10433238366572	-0.203495093
gene_1089	-0.189695275	-0.773076228	2.46258612	1.895366691	50	7770	0.000995133196721311	0.999855276639344	0.1554	1.00474517374517	-2.660362157
gene_1090	1.020737076	1.136787062	0.908877025	0.925569529	5020	3478	0.731115522540984	0.448026383196721	1.13716135458167	1.00580506037953	0.161538792000000
gene_1091	-0.082496387	-0.034119729	-0.37535913	-0.294083882	5814	2710	0.82608606557377	0.325386782786885	1.10940488476092	0.93749815498155	0.276413448
gene_1092	0.425825058	1.168224005	0.263570118	0.572473488	5661	1496	0.810418801229508	0.164309682377049	1.11777954425013	0.857573529411765	0.3790027285
gene_1093	-0.116025189	-0.059056501	-0.456022952	-0.252688866	5742	2643	0.818943391393443	0.316814805327869	1.11360327412052	0.935940219447597	0.266815064
gene_1094	0.831228759	1.959473935	2.683236017	2.887060884	415	7295	0.0288486168032787	0.983177510245902	0.542771084337349	1.05231665524332	-1.3897971035
gene_1095	-0.452688219	-0.87190098	0.255781812	0.739145247	665	7232	0.0550217725409836	0.979725922131148	0.64603007518797	1.05775719026549	-1.159758129
gene_1096	0.310949667	0.804661115	0.692036394	0.587336511	3497	4526	0.508522028688525	0.621762295081967	1.13541321132399	1.07262925320371	-0.0818810615
gene_1097	1.472810278	1.434181789	1.41472134	1.485688467	4107	4398	0.59961705942623	0.600293288934426	1.13995860725590	1.06573215097772	0.00329113000000003
gene_1098	-0.853681534	-1.194378075	-1.178282821	-1.238164924	5196	3151	0.754050973360656	0.392917520491803	1.13310816012317	0.973627419866709	0.184194068
gene_1099	0.41847223	0.983575066	-0.07659177	0.11694424	7246	503	0.962616547131148	0.0493775614754098	1.03727711841016	0.76648111332008	0.680847413
gene_1100	0.961424425	1.032679478	0.718322997	1.093012775	4579	3598	0.67157018442623	0.471396004098361	1.14514522821577	1.02297387437465	0.0913840655
gene_1101	-2.067904467	-2.822351493	-1.453609832	-2.343133892	1845	5683	0.22562756147541	0.806973616803279	0.954850948509485	1.10871898645082	-0.546756118
gene_1102	-2.105184343	-2.077797448	-1.289478858	-1.633531695	1628	6494	0.191337090163934	0.918101946721312	0.917665847665848	1.1038712657838	-0.629985619
gene_1103	1.095684071	0.823186189	1.373924912	0.816744526	3272	4766	0.470498206967213	0.661030993852459	1.12275366748166	1.08294796475031	-0.135899589
gene_1104	0.66818107	0.965259032	0.666533956	1.31852147	3005	4722	0.425283043032787	0.654018954918033	1.10502828618968	1.08144430326133	-0.175807662
gene_1105	1.214865881	1.561120057	4.155395436	3.246124853	94	7722	0.00331198770491803	0.999271260245902	0.275106382978723	1.01040015540016	-2.3127671755
gene_1106	0.035663076	1.09557479	-0.020691504	0.328919222	5271	1102	0.763533555327869	0.11625	1.13103206222728	0.823666061705989	0.411505074
gene_1107	-1.643745927	-0.412204829	-1.969670475	-0.394562461	3276	1164	0.471078381147541	0.123135245901639	1.12276556776557	0.825979381443299	0.15414109
gene_1108	-0.752132402	-0.7885384	-0.390317382	-0.5235899	2575	5757	0.351885245901639	0.817206711065574	1.06699805825243	1.10834636095188	-0.31338176
gene_1109	1.074285702	1.187746675	0.519802887	0.40634547	7452	662	0.978660348360656	0.0658862704918033	1.02541331186259	0.777099697885197	0.66794201
gene_1110	-0.85927225	-0.903902426	-0.9591639	-0.89944689	4348	4141	0.637897028688525	0.560760758196721	1.14551517939282	1.05733397730017	0.047718057
gene_1111	-0.176953957	0.966531123	1.219809129	1.01834831	1362	6159	0.144997438524590	0.873796106557377	0.831233480176212	1.10774476376035	-0.7242901365
gene_1112	1.200991903	1.00316874	1.367755412	1.084843151	3390	4944	0.489658043032787	0.691534323770492	1.12780235988201	1.09213187702265	-0.12421896
gene_1113	-0.583796358	-0.897361591	-0.473570589	-0.090787824	2038	6066	0.25859118852459	0.861504866803279	0.99071638861629	1.10890702274975	-0.458399768
gene_1114	0.068536828	-0.503202865	-0.273788215	-0.461463446	4873	3105	0.711608606557377	0.386073258196721	1.14020931664273	0.970840579710145	0.150292812
gene_1115	-0.221028198	-0.139400298	-0.439277914	-0.601379363	6088	2374	0.856342213114754	0.282428278688525	1.09827858081472	0.928896377422072	0.3401143905
gene_1116	-1.315287663	-1.186200074	-1.83062306	-1.560048116	6664	1415	0.913028944672131	0.154480020491803	1.06976740696279	0.852424028268551	0.4445917195
gene_1117	0.680367417	0.913224952	-0.159416619	0.143403244	7562	245	0.986061731557377	0.0235835040983607	1.01813938111611	0.751591836734694	0.804802872
gene_1118	-3.086676109	-2.99477198	-2.565478114	-3.203501731	3184	4784	0.453924180327869	0.66381787909836	1.11314070351759	1.08342182274248	-0.156234122000000
gene_1119	-0.214278551	-0.459445584	0.974788468	0.676612373	707	7283	0.0596068135245902	0.982794569672131	0.658288543140028	1.05363998352327	-1.162562488
gene_1120	0.302930978	-0.195773349	0.591387826	0.135104349	2574	5427	0.351855788934426	0.771278176229508	1.06732323232323	1.10966279712548	-0.309667273
gene_1121	2.352156905	0.923564659	0.964883334	1.402397967	4908	751	0.71569800204918	0.0750589139344262	1.13858394458028	0.780372836218375	0.4542201315
gene_1122	0.922808259	-0.863964773	1.776870071	-0.593177097	1376	2707	0.146780225409836	0.325207479508197	0.832892441860465	0.938019948282231	-0.562424744
gene_1123	1.205091906	0.770095464	2.242477566	2.48267312	464	7445	0.0344851434426229	0.990176741803279	0.580301724137931	1.03845533915379	-1.374981658
gene_1124	0.470817596	0.158121384	1.152243068	0.625174943	1796	6269	0.218075051229508	0.889254610655738	0.948067928730512	1.10756101451587	-0.5742395155
gene_1125	-0.753647015	-0.940403703	-0.983937969	-1.533670893	6142	1884	0.863488729508197	0.214077868852459	1.09770758710518	0.887218683651805	0.411779072
gene_1126	0.522073564	0.546990995	0.614520233	0.316555597	4392	3970	0.644713114754098	0.531467725409836	1.14615664845173	1.04526448362720	0.0689943645
gene_1127	0.192660213	0.021700607	-0.190513367	-0.942882286	7094	716	0.950379098360656	0.0714715676229508	1.04603326755004	0.779399441340782	0.6738782365
gene_1128	-1.598236356	-1.58381186	-1.160233951	-1.410908664	2623	5681	0.358227459016393	0.806776383196721	1.06635150590926	1.10883823270551	-0.3054528005
gene_1129	1.750056386	2.545651975	3.49552541	2.68531111	959	6638	0.0940957991803279	0.933785860655738	0.766110531803962	1.09837300391684	-0.9425640795
gene_1130	0.597173538	1.193162656	0.371195071	-0.014352388	7169	528	0.95672131147541	0.0507710040983607	1.04199748918957	0.750795454545455	0.7167467555
gene_1131	-0.195176753	-0.589351643	-0.758565979	-1.296497203	7115	769	0.952090163934426	0.0774590163934426	1.04482361208714	0.786475942782835	0.635267393
gene_1132	-0.477174696	-1.318652194	-0.616139496	-1.615593013	4433	2210	0.651460040983607	0.257505122950820	1.14743965711708	0.909773755656109	0.2179528095
gene_1133	0.834722815	0.975555779	0.450124831	1.018811391	4959	2767	0.723630891393443	0.335102459016393	1.13936479128857	0.945601734730755	0.170671186
gene_1134	-0.252049316	-0.085276916	-0.048355188	0.456498613	2247	5775	0.297916239754098	0.820071721311475	1.03521584334668	1.10876536796537	-0.3727348285
gene_1135	0.08853667	0.331637231	0.61518073	0.061809257	3287	4695	0.473495133196721	0.649113729508197	1.12474901125646	1.07950585729499	-0.128408043
gene_1136	-0.294842845	0.124278516	-0.720682015	-0.243046269	6106	1394	0.859325051229508	0.151982581967213	1.09885522436947	0.851276901004304	0.3965819775
gene_1137	0.371756818	0.569859322	0.611850005	0.5645775	3404	4948	0.492059426229508	0.691972336065574	1.12867215041128	1.09194017784964	-0.1174056825
gene_1138	-2.810854939	-2.633540231	-1.575930445	-2.250220644	1276	6710	0.133126280737705	0.93975025614754	0.814615987460815	1.09352757078987	-0.8091220405
gene_1139	0.011220388	-1.520626988	1.056798166	0.218090691	506	7003	0.0386385758196721	0.963709016393443	0.596225296442688	1.07448807653863	-1.3921477285
gene_1140	-1.434113643	-1.642366107	-1.459471924	-2.136147515	5174	2640	0.751889088114754	0.315949026639344	1.13466370313104	0.934443181818182	0.2595698445
gene_1141	-0.3587435	-0.247860048	-0.334886775	-0.096781331	3533	4776	0.517467981557377	0.66249487704918	1.14361449193320	1.08307370184255	-0.087467721
gene_1142	-1.919598541	-1.945848365	-1.318698809	-1.755268691	2284	5887	0.304088114754098	0.836230788934426	1.03954465849387	1.10910310854425	-0.395739703
gene_1143	-1.93596976	-1.159807356	-0.601690124	-0.777705847	1099	6747	0.109549180327869	0.943053278688525	0.778307552320291	1.09135319401215	-0.8581905725
gene_1144	-2.156648795	-2.916516607	-1.887016299	-2.664946472	2677	4725	0.367298924180328	0.654622182377049	1.07129996264475	1.08175449735450	-0.260601315500001
gene_1145	0.476883661	0.071242073	0.080671214	-0.392403541	6312	1639	0.879588883196721	0.183290215163934	1.08805925221800	0.873172666259915	0.4299290305
gene_1146	-0.266205136	-0.199390785	-0.719884768	-0.238037602	5477	2337	0.790450819672131	0.277337346311475	1.12686507211977	0.926593923833975	0.2461632245
gene_1147	-1.849124538	-2.475645477	-2.06253928	-2.63415258	4800	2872	0.700359887295082	0.347835553278689	1.13925208333333	0.945647632311978	0.185960922500000
gene_1148	0.760176432	0.583233046	0.737347339	0.515298613	4321	4102	0.632099129098361	0.554118852459016	1.14219625086785	1.05474402730375	0.045381763
gene_1149	-1.120789837	-1.440016115	-1.113586746	-1.324197344	3713	4630	0.54171106557377	0.636990266393443	1.13915432265015	1.07421598272138	-0.0615109309999999
gene_1150	-0.775510746	-1.069731955	-0.604646099	0.224658271	1298	6475	0.136992827868852	0.915779969262295	0.82406779661017	1.10431042471042	-0.7326274365
gene_1151	-0.435485934	-0.77860916	-0.898861128	-0.657069879	5090	2933	0.741748206967213	0.358085297131148	1.13783300589391	0.95326628025912	0.1709179565
gene_1152	-0.376493439	-0.709127556	0.360061059	0.434554314	978	7058	0.095391905737705	0.967215676229508	0.76157464212679	1.06999433267215	-0.940118184
gene_1153	0.12337586	-1.03686359	0.804493705	0.170040777	1023	6544	0.100066598360656	0.923915215163934	0.76375366568915	1.10237316625917	-0.944011106
gene_1154	-2.419166374	-2.66383691	-2.036843412	-2.075693161	1988	6241	0.249725922131148	0.885069159836066	0.980814889336016	1.10729370293222	-0.4852333555
gene_1155	-0.487663421	-1.09224631	-0.68124478	-0.930901598	4070	3903	0.593767930327869	0.520997694672131	1.13910073710074	1.04226236228542	0.0161183235000001
gene_1156	1.682026326	0.548897347	1.29870569	1.201967086	3177	3679	0.453543801229508	0.483644979508197	1.11465848284545	1.02644740418592	-0.1348745515
gene_1157	0.181346372	-0.351858322	1.419819143	1.290669007	430	7483	0.0306121926229508	0.992056864754098	0.555860465116279	1.03514365896031	-1.44050005
gene_1158	-0.032353307	0.774020003	0.351720165	0.628477386	3175	4172	0.453137807377049	0.565715932377049	1.11436220472441	1.05875119846596	-0.1192654275
gene_1159	-1.641365623	-1.635313883	-1.65874927	-1.747645805	4424	4071	0.648478483606557	0.548702612704918	1.14451175406872	1.05238761974945	0.0648577845
gene_1160	0.29055494	4.846230374	3.951869758	1.575042084	830	327	0.0755865778688525	0.0321004098360656	0.711060240963855	0.766483180428135	-0.195063264
gene_1161	0.878909745	0.696305774	0.502785066	0.607242882	5565	2848	0.79945568647541	0.345897797131148	1.12168014375562	0.948304073033708	0.2325937855
gene_1162	-0.603910215	-1.005266742	-0.638017246	-0.689720181	3317	4970	0.478072489754098	0.695760758196721	1.12535122098282	1.09305835010060	-0.140719765
gene_1163	-0.746928026	-0.165294835	-0.756535194	-0.49411862	4732	2944	0.691543288934426	0.359090676229508	1.14107565511412	0.952370923913044	0.1692154765
gene_1164	0.462737981	1.51446339	0.858918809	0.884332844	4018	2545	0.586817366803279	0.305208760245902	1.14033598805376	0.936373280943026	0.116974859
gene_1165	0.102448007	-0.205646611	0.298912756	0.478585102	2106	6085	0.272393698770492	0.86420850409836	1.00990028490028	1.10891372226787	-0.440348231
gene_1166	3.253140099	1.916707827	4.117013299	2.783723432	1142	5549	0.115861936475410	0.790142161885246	0.792162872154116	1.11180933501532	-0.8654444025
gene_1167	0.862217421	0.949309884	0.757180045	0.429689655	5807	2542	0.825113985655738	0.304891137295082	1.10943516445669	0.936502753737215	0.3123288025
gene_1168	-1.325948604	-1.423569519	-1.500032204	-1.859885272	5782	2573	0.82258837090164	0.308104508196721	1.11082151504670	0.934970851146521	0.3051996765
gene_1169	0.135863543	0.651772645	-0.021820986	0.053468364	6005	1859	0.846114241803279	0.211284579918033	1.10015986677769	0.887417966648736	0.377994405
gene_1170	-0.477170489	-0.393099459	0.463198251	-0.070727218	1637	6413	0.192923924180328	0.908728227459016	0.920189370800244	1.10640106034617	-0.6313704905
gene_1171	0.157027231	0.046983218	0.203269185	0.465077823	2903	5382	0.405247182377049	0.764802766393443	1.08996555287633	1.10954663693794	-0.2321682795
gene_1172	-2.077430896	-2.850523716	-1.449069461	-2.38440326	1844	5606	0.225430327868852	0.797935450819672	0.954533622559653	1.11135925793792	-0.5472409455
gene_1173	-0.52186652	-0.184001966	0.180213875	0.65980288	1259	6674	0.131112961065574	0.936365266393443	0.813129467831612	1.09546598741384	-0.7729426205
gene_1174	5.9611004	3.294456248	4.773619586	4.450350235	2305	650	0.306287141393443	0.0641803278688525	1.03752277657267	0.770953846153846	0.0157934135000000
gene_1175	-0.150925347	0.186960691	-0.650426764	-0.609944274	7347	653	0.97092981557377	0.0645453381147541	1.03185245678508	0.77177641653905	0.648203191
gene_1176	-0.410417478	-0.595655989	-1.117659468	-1.547441035	7621	296	0.989713114754098	0.0294518442622951	1.01399816297074	0.776891891891892	0.829513518
gene_1177	-0.675752808	0.16670038	-0.768261157	-0.766841916	6146	976	0.863810194672131	0.103160860655738	1.09740156199154	0.825286885245902	0.5130253225
gene_1178	-1.1370524	-1.186116106	-1.567067163	-1.607206611	6681	1711	0.914650358606557	0.192297643442623	1.06894027840144	0.877533606078317	0.425552634
gene_1179	-0.87444798	-0.905975972	0.378145075	-0.326304886	1073	6909	0.106728995901639	0.956463883196721	0.776644920782852	1.08091909104067	-0.9161320705
gene_1180	-0.444595001	-0.90814823	0.13821332	0.000724644	1383	6707	0.148114754098361	0.939275102459016	0.836211135213304	1.09346354554943	-0.7458405975
gene_1181	0.346548267	0.078543928	-0.572267231	-0.247477563	7181	610	0.957452612704918	0.0599705430327869	1.04105138560089	0.767622950819672	0.6224184945
gene_1182	1.553880098	1.474080291	1.183397925	1.866280811	3915	3638	0.570782530737705	0.478320952868852	1.13835759897829	1.02658878504673	-0.0108591734999999
gene_1183	-0.584967797	-0.271730053	-0.923654147	-0.89085991	6767	1411	0.922029969262295	0.153925461065574	1.06387025269691	0.851771793054571	0.4789081035
gene_1184	-0.989772358	-0.747690152	-0.479254057	-0.609156157	2506	5723	0.342224641393443	0.813064805327869	1.06627693535515	1.10928009785078	-0.324526148
gene_1185	-0.356041376	-0.566460192	1.143294198	0.499536464	563	7348	0.0457953381147541	0.986306352459016	0.635115452930728	1.0480511703865	-1.282666115
gene_1186	0.808895223	0.926411593	0.837349936	0.293425218	5524	2442	0.794392930327869	0.29257556352459	1.12284938450398	0.93547502047502	0.302265831
gene_1187	-1.213335551	-1.265262188	-1.92013441	-1.764744337	7291	765	0.965480276639344	0.076890368852459	1.03394184611164	0.78478431372549	0.603140504
gene_1188	0.088409075	-0.191408477	1.312327818	1.130888817	552	7390	0.0447169569672131	0.98811475409836	0.632518115942029	1.04400541271989	-1.2731080185
gene_1189	-0.769019225	-0.791967215	-1.037161488	-0.971243797	5475	3052	0.789704149590164	0.37804431352459	1.12621187214612	0.967159239842726	0.2237094225
gene_1190	-0.224740093	-0.159618218	0.044491668	-0.284699254	3609	4690	0.526939036885246	0.648178790983607	1.14002216680521	1.07910021321962	-0.0720753625
gene_1191	2.520444188	3.301415313	4.518585385	2.887747237	1231	5394	0.127763831967213	0.766823770491803	0.81038180341186	1.11000370782351	-0.7922365605
gene_1192	0.438717484	0.310070836	0.3356289	-0.364690529	5838	1921	0.828478483606557	0.218951075819672	1.10804385063378	0.889937532535138	0.3889249745
gene_1193	0.974513415	0.878221806	0.408380958	-0.419840564	7605	207	0.988851178278689	0.0188140368852459	1.01524654832347	0.709661835748792	0.9320974135
gene_1194	0.461512984	1.234150558	1.608981285	1.821782081	1057	6746	0.104873206967213	0.94304175204918	0.77469252601703	1.09150163059591	-0.867549912
gene_1195	-0.153412306	-0.323895978	0.574049462	0.97324847	842	7116	0.0766367827868853	0.972206711065574	0.710665083135392	1.06674957841484	-1.012303108
gene_1196	0.346677905	-0.046202914	-0.195964118	0.189374202	4895	2796	0.714646516393443	0.337808657786885	1.13993054136874	0.94335121602289	0.1535324535
gene_1197	-0.941486233	-1.298965965	-1.289698754	-1.372837581	5342	2956	0.773545081967213	0.362984118852459	1.13063272182703	0.958788903924222	0.2110420685
gene_1198	-0.853761996	-0.937290082	-1.006987359	-0.591743036	3496	4682	0.508418288934426	0.646832735655738	1.13550629290618	1.07869927381461	-0.0961608415
gene_1199	-1.497338854	-2.303299189	-1.617847058	-1.951627063	3316	4336	0.477369364754098	0.589655481557377	1.12403498190591	1.06181503690037	-0.115581961000000
gene_1200	-0.324532722	-1.116965613	0.265024911	-0.589242769	1816	5725	0.220030737704918	0.813662909836066	0.946035242290749	1.10970829694323	-0.5586402385
gene_1201	-0.838837584	-0.654682296	-0.994308351	0.288811093	2057	4743	0.262188780737705	0.658034067622951	0.995221195916383	1.08326586548598	-0.394011311
gene_1202	1.461542992	0.997211021	2.695100502	2.932792463	324	7559	0.0199577356557377	0.994882172131147	0.480956790123457	1.02765445164704	-1.584569476
gene_1203	-2.29613571	-2.164083685	-1.400076714	-1.843601951	1690	6395	0.201161629098361	0.906675204918033	0.929390532544379	1.10700860046912	-0.608270365
gene_1204	-0.938685557	-1.182128511	-0.817926895	-0.803592112	2852	5492	0.395320184426230	0.780832479508197	1.08227910238429	1.11011289147851	-0.2496475305
gene_1206	-0.311118497	-0.919695808	-0.96282364	-1.400596561	6754	900	0.920837602459016	0.0929508196721311	1.06453953212911	0.8064	0.566302948
gene_1207	0.323295131	0.065174784	0.101138976	0.442098489	3613	4559	0.527245133196721	0.626241034836066	1.13942153335179	1.07253564378153	-0.077383775
gene_1208	-0.052553391	-0.215942025	0.36798098	0.295439045	2042	6203	0.259308401639344	0.880500768442623	0.991518119490695	1.10832661615347	-0.4659577205
gene_1209	0.978416368	0.472008933	0.339031305	0.174522477	6581	1283	0.905016649590164	0.138451588114754	1.07375322899255	0.842579890880748	0.4684357595
gene_1210	0.679174994	0.693587616	0.593942002	0.497388933	4896	3612	0.714661885245902	0.473294057377049	1.13972222222222	1.02311184939092	0.1407158375
gene_1211	0.594858174	0.598687407	0.183062767	-0.218700261	7235	930	0.961714907786885	0.0956967213114754	1.03788113337941	0.803440860215054	0.6145915375
gene_1212	-0.679269855	-0.460178453	-0.722346038	-0.311361842	3687	4404	0.537918801229508	0.601512551229508	1.13915649579604	1.06644187102634	-0.052870214
gene_1213	-0.338937841	-0.345124454	-0.572118054	-1.003856722	6471	1738	0.89500256147541	0.195476434426230	1.07992273218977	0.878181818181818	0.4459562405
gene_1214	0.754477602	1.54419896	0.550084817	0.034548809	7248	264	0.962777920081967	0.025609631147541	1.03716473509934	0.757424242424242	0.857021468
gene_1215	-0.303965693	-0.473312123	-0.782816799	-0.484176052	5597	2487	0.802352715163934	0.298402920081967	1.11930855815616	0.936843586650583	0.2448575175
gene_1216	-1.333709021	-1.526415339	-1.684628904	-2.008926781	6467	1838	0.894451844262295	0.207957223360656	1.07992577702180	0.88342219804135	0.4167156625
gene_1217	-0.331130133	0.93548251	0.850498945	0.731950616	1882	5196	0.231399846311475	0.734660604508197	0.960026567481403	1.10397036181678	-0.489048592
gene_1218	0.36821144	0.584821885	0.337086138	1.055175103	2819	4881	0.390742827868852	0.682199026639344	1.08227030862008	1.09129481663594	-0.219613958
gene_1219	0.82363205	0.857869318	0.51298203	1.34233766	3409	3908	0.493264600409836	0.521860911885246	1.12977706072162	1.04265353121801	-0.086909161
gene_1220	0.665185119	1.088185326	1.639752487	2.487557103	558	7160	0.0453829405737705	0.97516393442623	0.635035842293907	1.06341899441341	-1.1869695725
gene_1221	-0.172902838	-0.140290819	-0.836731141	-0.632708834	7204	835	0.959259733606557	0.0851165471311475	1.03968628539700	0.79591616766467	0.578123159
gene_1222	0.281677637	0.626389733	0.197832998	-0.335186443	6513	1266	0.899991034836066	0.135904200819672	1.07893904498695	0.838183254344392	0.5227104075
gene_1223	0.315952495	-1.366866985	-1.007261764	-1.091085594	4887	516	0.713493852459016	0.0503855020491803	1.13995498260692	0.762422480620155	0.523716434
gene_1224	-2.69189159	-2.982858169	-3.02417213	-4.000075437	6765	672	0.92186475409836	0.066859631147541	1.0639940872136	0.776845238095238	0.674748904
gene_1225	-0.20492217	-0.457740916	-0.868638084	-0.477676436	6033	1702	0.849884733606557	0.191269211065574	1.09993369799436	0.877455934195065	0.341825717
gene_1226	1.16028638	1.230322863	2.357868557	2.891860804	406	7465	0.0276472848360656	0.991137295081967	0.531699507389163	1.03667782987274	-1.429560059
gene_1227	0.73633659	-0.492049238	1.692224971	1.19311559	540	7186	0.0429047131147541	0.976620133196721	0.62037037037037	1.06115363206234	-1.3205266045
gene_1228	-0.402298622	-0.132245708	0.412465566	0.695204143	1180	6849	0.119932120901639	0.951211577868852	0.793584745762712	1.08440064242955	-0.8211070195
gene_1229	-0.294782296	0.127077551	-0.651517297	-0.35065422	6324	1494	0.880147284836066	0.163700051229508	1.08668406072106	0.85553547523427	0.417233386
gene_1230	-1.067975384	-1.676959868	-1.689253612	-1.693297597	5764	1853	0.821189805327869	0.210771004098361	1.11239590562110	0.888127361036158	0.3188079785
gene_1231	-2.389844163	-2.135544159	-1.040684214	-2.638407628	2054	4382	0.261679047131148	0.596508709016393	0.994737098344693	1.06287996348699	-0.42314824
gene_1232	-1.587732461	-1.58056588	-0.988081165	-0.831132743	1482	6635	0.165589139344262	0.93365906762295	0.872415654520918	1.09872042200452	-0.6745422165
gene_1233	0.652806969	0.422169245	0.223911686	-0.103779493	6752	1476	0.920767161885246	0.161630379098361	1.06477340047393	0.855020325203252	0.4774220105
gene_1234	-0.821920381	-0.45132164	0.022079213	0.534366419	964	6908	0.0942789446721311	0.956430584016393	0.763620331950208	1.08103792704111	-0.9148438265
gene_1235	-1.343382645	-1.974845083	-1.457075337	-1.973623792	4164	3551	0.608076331967213	0.462625512295082	1.14021613832853	1.01722894959166	0.0562357004999998
gene_1236	-0.565180863	-0.939106026	-0.445016972	-1.067370447	3914	3936	0.570613473360656	0.526157786885246	1.13831119059785	1.04376016260163	0.00405026499999994
gene_1237	0.606514409	0.522421103	0.157432943	0.681769335	4860	2926	0.70946080942623	0.356749487704918	1.13980864197531	0.951982228298018	0.144866617
gene_1238	0.994824535	-0.645337086	-0.248731533	-0.544371703	5163	435	0.750477715163934	0.0437371926229508	1.13494673639357	0.785057471264368	0.5712953425
gene_1239	-3.107289286	-2.99109639	-2.971208753	-3.196059789	4207	4177	0.614442879098361	0.56647925204918	1.14037794152603	1.05891070146038	0.0344414330000005
gene_1240	-0.890777094	-1.10079078	-0.857466607	-0.840421687	3294	5091	0.474755379098361	0.716394723360656	1.12534608378871	1.09872520133569	-0.14683979
gene_1241	0.242589269	0.290989105	-0.056456704	-0.245618772	6541	1892	0.90156506147541	0.214660604508197	1.07619935789635	0.885872093023256	0.417826925
gene_1242	0.071106093	-0.556654342	0.614163469	0.3877295	1397	6611	0.150366290983607	0.930957991803279	0.840415175375805	1.09951898351233	-0.743720609
gene_1243	1.834540812	0.318396893	2.994816055	2.25929024	375	7255	0.0249321209016393	0.98101050204918	0.51912	1.05578635423846	-1.550584295
gene_1244	0.766398899	0.802867734	0.853969049	0.893768789	3553	4858	0.520295850409836	0.677866290983607	1.14339150014073	1.0894977356937	-0.0892356025
gene_1245	0.342821113	0.916470248	0.396613356	0.497234437	4845	2976	0.70719774590164	0.365016649590164	1.13969040247678	0.95767809139785	0.182721784
gene_1246	-0.968735542	-1.628596632	-1.642814296	-1.361912005	4992	2207	0.728145491803279	0.257091444672131	1.13889423076923	0.909546896239239	0.2036970635
gene_1247	0.730169821	0.356637846	0.404825185	0.361788183	5033	3250	0.733767930327869	0.410785092213115	1.13833896284522	0.986895384615385	0.1600971495
gene_1248	0.985794908	0.630054629	0.807923961	0.353690961	5211	2924	0.755409836065574	0.355823514344262	1.13188255613126	0.95016073871409	0.2271173075
gene_1249	-0.235410952	-1.065259808	0.628016267	0.125326643	891	6966	0.0840074282786885	0.960358606557377	0.736172839506173	1.07643985070342	-1.027006835
gene_1250	-1.414985211	-1.995201433	-2.021335651	-2.675012851	6899	692	0.934349385245902	0.0689587602459016	1.05745760255109	0.778078034682081	0.643080929
gene_1251	-0.012599215	0.137086196	-0.081325623	0.523964619	3119	4782	0.443618084016393	0.663319672131148	1.11053863417762	1.08306148055207	-0.1590760075
gene_1252	-0.53357344	-0.348406886	-0.355921264	-0.290531307	3399	4959	0.491187243852459	0.69390625	1.12832892027067	1.09256301673725	-0.1177638775
gene_1253	0.727329395	0.681493661	0.226345894	-0.650695159	7556	227	0.985814549180328	0.0211898053278689	1.01869242985707	0.72885462555066	0.9165861605
gene_1254	0.561067887	0.787402822	0.256608961	-0.035494429	7049	1141	0.946509989754098	0.120075563524590	1.04842530855440	0.821691498685364	0.5636780885
gene_1255	-0.776108891	0.001314441	-0.675037524	0.119538383	3030	3584	0.429486424180328	0.469086834016393	1.10674257425743	1.02193917410714	-0.1096476545
gene_1256	-0.449745965	-0.523216404	0.442524543	0.03872152	1430	6678	0.156985143442623	0.936776383196721	0.85716083916084	1.09529050613956	-0.727104216
gene_1257	-1.581582616	0.032116486	-0.091975099	-0.680640493	1961	3878	0.245482838114754	0.517443647540984	0.97742478327384	1.04182568334193	-0.388425269
gene_1258	-0.973025306	-0.46987695	0.105167343	0.067540684	1219	6783	0.125496926229508	0.946463883196721	0.803839212469237	1.08948695267581	-0.8078051415
gene_1259	1.580905687	1.196851818	0.858431133	0.521444068	7374	565	0.972373206967213	0.0550076844262295	1.02960265798752	0.760176991150442	0.698941152
gene_1260	-0.3736816	-0.650083011	-0.506716079	0.423425104	1945	5602	0.242765112704918	0.797448770491803	0.97455526992288	1.11147447340236	-0.470236818
gene_1261	0.526825473	0.627715883	0.994864344	0.904077121	2349	5924	0.314004866803279	0.842156762295082	1.04374201787995	1.10998649561107	-0.3722000545
gene_1262	0.554557042	0.634619546	0.239191442	-0.235479254	7072	1030	0.94859118852459	0.108597592213115	1.04731334841629	0.823233009708738	0.5927322
gene_1263	-0.240515842	0.435610548	-0.271653416	-0.548457789	6304	1160	0.87929943647541	0.122566598360656	1.08908153553299	0.825	0.5076029555
gene_1264	0.020897895	-0.167519547	0.136775895	-0.148854718	3680	4673	0.537136270491803	0.645195952868852	1.13966304347826	1.07804194307725	-0.0672714145
gene_1265	0.222974591	0.107725798	-0.79618751	-0.987952981	7750	87	0.99844774590164	0.00717725409836066	1.00592	0.644137931034483	1.05742044
gene_1266	0.886705882	0.955244536	1.29761555	1.308784064	2302	5974	0.305915727459016	0.848709016393443	1.03761511728931	1.10926012721794	-0.382224598
gene_1267	0.563913305	0.128956557	0.017576609	0.084822737	5835	2137	0.828244108606557	0.248646260245902	1.10829991431020	0.908483855872719	0.295235258
gene_1268	-0.221318667	-1.73731258	-0.428607354	-0.994880793	2471	3764	0.335175461065574	0.497612704918033	1.05910562525293	1.03224229543039	-0.26757155
gene_1269	0.309374474	0.39456735	1.785390283	1.667400887	460	7474	0.0339523565573771	0.99155225409836	0.576304347826087	1.03586299170458	-1.374424673
gene_1270	-0.440971266	-0.157705093	-0.25626174	0.222737771	2605	5371	0.355872182377049	0.763465676229508	1.06666026871401	1.10987525600447	-0.282576195
gene_1271	-1.033018512	-1.055806301	-1.016967952	-0.934378337	3679	4773	0.536867315573771	0.662147797131148	1.13940201141615	1.08318667504714	-0.068739262
gene_1272	1.382515919	1.775122147	0.495902898	0.401921821	7752	67	0.998605276639344	0.00462602459016393	1.00581914344685	0.53910447761194	1.1299066735
gene_1273	-0.752035715	-0.792396445	-0.868223454	-1.102795556	5282	3206	0.765154969262295	0.402110655737705	1.13107345702385	0.979313786650031	0.213293425
gene_1274	1.348328739	1.430888158	0.66437598	0.58571262	7607	375	0.98907018442623	0.0368878073770492	1.01520441698436	0.768053333333333	0.7645641485
gene_1275	-0.943731593	-0.760981474	-0.480851411	0.370510187	1166	6584	0.118214651639344	0.928101946721312	0.791612349914237	1.10064094775213	-0.7971859215
gene_1276	1.541119481	1.268906463	2.399571063	1.380460723	2040	5596	0.258801229508197	0.795882428278688	0.990549019607843	1.11048070050036	-0.485002921
gene_1277	-0.54041349	-0.323829023	-0.986109591	-0.909525146	7006	1181	0.942996926229508	0.126284579918033	1.05094490436768	0.834911092294666	0.515696112
gene_1278	0.040086818	-0.200660028	-0.468378392	-0.020061594	4976	2797	0.726075819672131	0.337941854508197	1.13930868167203	0.943385770468359	0.163933388
gene_1279	-0.614083298	-0.073087932	1.298732936	1.74720527	176	7636	0.00829277663934426	0.997245133196721	0.367897727272727	1.01970796228392	-1.866554718
gene_1280	1.028818399	0.89275666	0.804417245	1.455237323	3106	4713	0.441275614754098	0.653213370901639	1.10929813264649	1.08217483556121	-0.169039754500000
gene_1281	-0.424436675	-0.113044699	0.039150268	0.254232184	2146	5965	0.280715932377049	0.848223616803279	1.02135601118360	1.11029840737636	-0.415431913
gene_1282	0.14456671	0.447238345	-0.283453201	-0.630569408	7513	447	0.982876536885246	0.0446900614754098	1.02146945294822	0.780626398210291	0.752913832
gene_1283	-0.209698527	-0.166737307	-0.60479127	-0.720367573	6851	1532	0.930616034836066	0.167931608606557	1.06061158954897	0.855881201044386	0.4743615045
gene_1284	0.519688582	0.807977234	-0.302350722	0.25635512	7182	374	0.95756531762295	0.0367943135245902	1.04102896129212	0.768155080213904	0.686830709
gene_1285	-2.373607507	-2.650646979	-2.458412874	-3.118123371	5277	2517	0.76468493852459	0.302117059426230	1.13144968732234	0.93719904648391	0.2761408795
gene_1286	1.16302642	0.094807855	0.877333964	0.202371558	4013	2741	0.586153944672131	0.330354764344262	1.14046598554697	0.941047063115651	0.0890643765
gene_1287	-0.706756949	-0.837758183	0.419348164	-0.23180953	1177	6847	0.119385245901639	0.950911885245902	0.791979609175871	1.08437563896597	-0.866026883
gene_1288	3.141603046	1.201536764	4.094524901	2.978967834	504	6447	0.0385438012295082	0.911923668032787	0.597123015873016	1.10443617186288	-1.3651764625
gene_1289	0.000919922	-0.250294829	-0.135435643	0.361999005	2855	5190	0.395924692622951	0.732362961065574	1.08279509632224	1.10178998073218	-0.2379691345
gene_1290	1.262175195	1.103812725	0.708161479	1.191698239	5367	2303	0.776886526639344	0.272409067622951	1.13022731507360	0.923564915327833	0.233064101
gene_1291	-0.493455152	-0.667818638	-0.49847565	-0.496175433	3599	4829	0.525828637295082	0.67172387295082	1.14078077243679	1.08610892524332	-0.0833113535
gene_1292	-0.916514488	-1.536410469	-0.772064145	-1.344393007	3090	4672	0.439098360655738	0.645157530737705	1.10954045307443	1.07820847602740	-0.1682339025
gene_1293	0.756214946	-0.049526064	1.028636309	1.089029792	1450	6476	0.159966700819672	0.915782530737705	0.861393103448276	1.10414298949969	-0.7054886095
gene_1294	1.238961337	-0.321659547	2.150733491	0.90023749	851	6005	0.0782069672131148	0.85344262295082	0.717555816686251	1.1096885928393	-1.0668345955
gene_1295	-2.087628572	-0.820699291	-2.049098232	-1.290567025	3952	1485	0.576390881147541	0.163076331967213	1.13878036437247	0.857441077441077	0.215668697
gene_1296	0.025789935	-0.343932175	-0.606572219	-0.698768159	6816	1236	0.926953125	0.132346311475410	1.06186179577465	0.836051779935275	0.493599069
gene_1297	0.872955749	1.17729647	0.334802379	0.808648429	6465	1154	0.894381403688525	0.121262807377049	1.08017478731632	0.820467937608319	0.4534007055
gene_1298	0.64815389	1.139580493	0.389253618	0.178495439	7043	852	0.946136014344262	0.0869492827868852	1.04890387618912	0.796830985915493	0.609992663
gene_1299	0.688280556	0.64084473	-0.12614651	-0.150231758	7636	288	0.99117699795082	0.0285233094262295	1.01350314300681	0.773298611111111	0.802751777
gene_1300	-1.401894093	-1.310866203	-1.416732856	-1.472691612	4548	3917	0.667911116803279	0.523172387295082	1.14666886543536	1.04287209599183	0.088332086
gene_1301	-0.950273267	-1.496897529	-0.568924903	-1.066415736	2234	5730	0.294821977459016	0.814401895491803	1.03042524619517	1.10974694589878	-0.4059150785
gene_1302	1.029790942	1.104879933	0.356885595	-0.346588426	7730	110	0.997314293032787	0.00888191598360656	1.00737774902975	0.630454545454545	1.062186853
gene_1303	-0.234445087	-0.075463759	-0.347563916	0.031629682	4029	4136	0.588647540983607	0.560227971311475	1.14076942169273	1.05760638297872	0.00301269399999998
gene_1304	-0.553573459	-1.112972282	0.911249698	0.211103987	472	7407	0.035047387295082	0.988766649590164	0.579766949152542	1.04229647630620	-1.394449713
gene_1305	0.624283927	0.538915205	0.156546113	-0.21907437	7252	910	0.96304943647541	0.0940599385245902	1.03688499724214	0.807054945054945	0.6128636945
gene_1306	1.647852953	1.603626495	2.57002505	2.001806514	1582	6468	0.183269723360656	0.914764344262295	0.90453223767383	1.10427952999382	-0.660176058
gene_1307	0.25535217	0.425921198	0.385132172	-0.177798767	5096	2827	0.74234118852459	0.342716444672131	1.13740188383046	0.946561726211532	0.2369699815
gene_1308	0.130723553	-0.108704726	-0.642729618	-0.530661728	7220	781	0.960756915983607	0.0787256659836066	1.03900138504155	0.787055057618438	0.5977050865
gene_1309	0.467229028	0.716385955	0.268076572	0.224261509	6062	2291	0.85303662909836	0.270663422131148	1.09873144176839	0.922453077258839	0.345638451
gene_1310	0.340176008	0.826990854	-0.10794674	0.115378826	7011	797	0.943477202868853	0.0806301229508197	1.05073028098702	0.7899121706399	0.579867388
gene_1311	0.562266898	0.661155346	1.254303852	1.117675987	1744	6433	0.209847592213115	0.910126793032787	0.93950114678899	1.10465879061091	-0.5742787975
gene_1312	1.320191311	1.343163115	0.85904786	0.903379482	6786	1553	0.924394211065574	0.1709375	1.06361184792219	0.859420476497102	0.450463542
gene_1313	-0.205154336	0.142548656	0.070190246	1.323595802	1234	6053	0.128075051229508	0.860199795081967	0.810380875202593	1.10960515446886	-0.728195864
gene_1314	-0.542999312	-1.707998022	-0.751004113	-0.67181643	2174	5135	0.284787397540984	0.723149334016393	1.02282428702852	1.09958130477118	-0.4140883955
gene_1315	-0.808895867	-1.300627418	-1.709427753	-2.143938667	7573	230	0.986611168032787	0.0218468237704918	1.01722699062459	0.741652173913043	0.8719215675
gene_1316	0.779336812	0.485417164	0.299798691	0.137544674	6507	1717	0.899020235655738	0.193058401639344	1.07876901798064	0.877926616191031	0.4137053055
gene_1317	0.401962688	-0.090632982	0.776766303	1.528626886	844	6981	0.0768993340163934	0.961027151639344	0.711409952606635	1.07487465979086	-0.9970317415
gene_1318	-0.269615067	0.390591072	0.620265503	1.6022991	718	6808	0.0619928278688525	0.948532274590164	0.674150417827298	1.08785840188014	-1.050794299
gene_1319	-0.845832705	-0.67951761	-0.893252483	-0.401268887	3352	4688	0.484172643442623	0.647994364754098	1.12781026252983	1.07925341296928	-0.1154144725
gene_1320	-0.259432187	-0.455489954	-0.618312287	-0.704794323	5992	2441	0.84523693647541	0.292498719262295	1.10140353805073	0.935612453912331	0.3040922345
gene_1321	0.436807592	0.646007069	0.112815248	-0.050648568	6922	1342	0.936283299180328	0.146270491803279	1.05612539728402	0.851028315946349	0.5103239905
gene_1322	-0.150980013	-0.123508655	-0.05386147	-0.122127098	3789	4678	0.553837090163934	0.646034836065574	1.14129321720771	1.07828986746473	-0.04925005
gene_1323	4.325292175	-1.82372975	2.828642614	-1.163765515	906	132	0.0859195696721311	0.0107863729508197	0.74046357615894	0.638030303030303	0.418342663
gene_1324	0.914001929	0.7710429	1.053655694	0.816852649	3522	4832	0.516147540983607	0.672409067622951	1.14425894378194	1.08654180463576	-0.092731757
gene_1325	-1.482688586	-1.885522787	-1.834138281	-2.184866867	5876	2242	0.832332223360656	0.263315829918033	1.10599897889721	0.917024977698483	0.3253968875
gene_1326	0.477165515	0.79308699	0.669534561	0.428046191	4410	3791	0.646618852459016	0.500545594262295	1.14485260770975	1.03093115273015	0.0863358765
gene_1327	-0.259655257	0.039263111	-0.113547564	-0.042539812	3830	4448	0.559651639344262	0.609465932377049	1.14092950391645	1.06985386690647	-0.032152385
gene_1328	-0.105462418	-0.094522863	-0.535742981	-0.840007284	7211	1016	0.959654200819672	0.107123463114754	1.03910414644293	0.823248031496063	0.587882492
gene_1329	-0.326635447	-1.452147363	0.454877221	-0.34901795	1031	6474	0.101200051229508	0.915668545081967	0.766411251212415	1.10434661723818	-0.9423210405
gene_1330	0.794373097	0.770135687	2.652880778	1.645356781	494	7342	0.0372797131147541	0.986180840163934	0.589230769230769	1.04877417597385	-1.3668643875
gene_1331	0.499140276	-0.079707754	0.237662659	0.297587014	3718	4278	0.542756147540984	0.581682889344262	1.13981710597095	1.06165965404395	-0.0579085755
gene_1332	-1.191162097	0.105466882	0.926569103	-1.171949756	1607	2536	0.187711321721311	0.303488729508197	0.912041070317362	0.934400630914827	-0.420157281
gene_1333	0.991651829	1.554987046	1.061318073	0.829802583	5571	2155	0.800180584016393	0.251115522540984	1.12148806318435	0.90984222737819	0.3277591095
gene_1334	0.427313601	1.536142019	0.364052646	-0.322512353	7020	176	0.944141905737705	0.0159118852459016	1.05012250712251	0.705909090909091	0.9609576635
gene_1335	0.540796032	0.532466895	0.764983137	0.737987259	2976	5388	0.419755379098361	0.76593493852459	1.1012936827957	1.10995174461767	-0.2148537345
gene_1336	-0.585735977	-0.690851804	0.439336785	0.717325065	592	7331	0.0479982069672131	0.985598104508197	0.633057432432432	1.04972718592279	-1.2166248155
gene_1337	-0.661888643	-0.689012279	-0.707850587	-1.479599558	5871	1729	0.831448514344262	0.194200819672131	1.10576562766139	0.876992481203007	0.4182746115
gene_1338	1.328947673	1.559932467	2.296301501	1.776060393	1725	6315	0.207085040983607	0.895741547131148	0.937344927536232	1.10751385589865	-0.591740877
gene_1339	-1.021533414	-0.690471274	-1.368917065	-1.122543598	6283	1748	0.876520235655738	0.196444672131148	1.08926786566927	0.877482837528604	0.3897279875
gene_1340	0.047439814	1.010134103	0.091465115	0.785874981	3785	2341	0.553226178278688	0.277724129098361	1.14123910171731	0.92630072618539	0.0901169105
gene_1341	1.532223716	1.735267983	0.95064085	1.435679633	6444	1192	0.892642161885246	0.127388575819672	1.08158752327747	0.834437919463087	0.440585608
gene_1342	-0.656562635	-0.26288388	1.279610148	0.091807964	722	6991	0.0626063012295082	0.961985143442623	0.677049861495845	1.07440709483622	-1.1454323135
gene_1343	0.737803324	0.663794994	0.709991056	0.282463985	5095	3163	0.742118340163934	0.395069159836066	1.13728361138371	0.97524502055011	0.2045716385
gene_1344	-0.049373231	0.300090505	-0.423532681	0.286011905	4888	2281	0.713498975409836	0.268961321721311	1.13972995090016	0.920670758439281	0.194119025
gene_1345	0.407278549	0.929416325	0.575599649	1.520550171	2111	5070	0.272872694672131	0.712220799180328	1.00927996210327	1.09684812623274	-0.379727473
gene_1346	0.452458822	0.587481496	-0.098197334	-0.330287941	7551	492	0.98554431352459	0.0482402663934426	1.01908753807443	0.765569105691057	0.7342127965
gene_1347	1.382352385	1.852204341	2.252757299	2.451565779	1357	6627	0.144551741803279	0.932936731557377	0.831731761238025	1.09919571450128	-0.734883176
gene_1348	-0.866581578	-0.536006398	-0.905454441	-0.491959517	3929	4049	0.573287653688525	0.544031762295082	1.13927971494019	1.04909854285009	-0.00258700899999997
gene_1349	-1.613789992	-1.807940963	-1.928468057	-2.242562983	6237	2087	0.872209272540984	0.242309170081967	1.09190476190476	0.906540488739818	0.3746500425
gene_1350	1.183520083	1.540597468	1.574574748	1.127867344	3931	4030	0.57366931352459	0.540924692622951	1.13945815314169	1.04802481389578	0.0108377294999999
gene_1351	0.925717099	1.401905979	0.133428258	0.972388376	6519	442	0.900240778688525	0.044327612704918	1.07824512962111	0.783054298642534	0.610903222
gene_1352	1.469406476	1.354889295	1.187310822	1.095476248	5759	2790	0.820852971311475	0.33750256147541	1.11290501823233	0.94452329749104	0.2707543505
gene_1353	-1.264605522	-1.518628708	-0.449475964	-0.968488528	1523	6515	0.175532786885246	0.920029456967213	0.899908076165463	1.10262317728319	-0.682634869
gene_1354	0.004275982	0.821564115	1.894816975	1.1204428	762	6952	0.0658721823770492	0.959253329918033	0.67497375328084	1.07736622554661	-1.094709839
gene_1355	0.144622463	-0.71358317	0.991380693	-0.170237237	1499	5767	0.169286629098361	0.81882300204918	0.881781187458305	1.10861279694815	-0.6950520815
gene_1356	-0.908066218	-0.92004915	-1.196483407	-1.46471335	6488	1908	0.896758452868852	0.217219518442623	1.07920622688039	0.888915094339623	0.4165406945
gene_1357	-0.083138497	-0.175359015	-0.400844937	-0.638904011	6388	2033	0.887105532786885	0.233675717213115	1.08430181590482	0.897461878996557	0.390625718
gene_1358	-0.155742143	-0.006775011	-0.846083612	-0.335625129	6725	877	0.918632172131148	0.0894095799180328	1.06656951672862	0.796020524515393	0.5095957935
gene_1359	1.301713788	1.640768501	0.871252481	1.13254008	6675	1262	0.914263575819672	0.135395747950820	1.06944868913858	0.8376941362916	0.469344864
gene_1360	-1.359514712	-1.861237892	-1.004341093	-1.397042054	2225	5836	0.292094006147541	0.829389088114754	1.02502022471910	1.10964187799863	-0.4096847285
gene_1361	0.447495958	0.346734721	0.538450693	0.602660282	3181	5209	0.453807633196721	0.736814805327869	1.11390443256837	1.10444423113841	-0.173440148
gene_1362	-0.128405089	-0.52504289	-0.423861453	-0.605027861	5154	3107	0.749581198770492	0.386875	1.13557043073341	0.97223044737689	0.1877206675
gene_1363	-1.670982493	-1.885693218	-0.554942851	-1.14591845	1048	6971	0.103858862704918	0.960432889344262	0.773788167938931	1.07575096829723	-0.927907205
gene_1364	0.470194678	0.512984144	-0.138236542	-0.377170227	7581	441	0.987323258196721	0.0442379610655738	1.01688695422767	0.783242630385488	0.7492927955
gene_1365	0.231080584	0.945612158	1.534391052	1.219844654	1253	6605	0.130204918032787	0.930111424180328	0.811364724660814	1.09951703255110	-0.788771482
gene_1366	-3.566497889	-3.038151147	-2.596043225	-2.897047178	1799	6193	0.218472079918033	0.87905737704918	0.948210116731517	1.10829646374939	-0.5557793165
gene_1367	0.422474438	0.562867489	2.116696745	1.408567392	571	7317	0.0463793545081967	0.984964139344262	0.634203152364273	1.05105917725844	-1.269961105
gene_1368	-1.542003522	-1.898857362	2.283277388	0.79794155	24	7784	0.000195952868852459	0.999946209016393	0.06375	1.00302929085303	-3.261039911
gene_1369	-0.057835405	0.328470802	-0.386423426	0.076271656	5575	2078	0.800600665983607	0.239787397540984	1.12127174887892	0.900991337824832	0.2903935835
gene_1370	0.062761726	0.357991388	0.020791837	0.315405205	4235	3920	0.61797387295082	0.523402920081967	1.13934828807556	1.04253316326531	0.042278036
gene_1371	-0.030693635	-0.086754613	0.088712366	0.408894271	2549	5671	0.348413165983607	0.80586705942623	1.06724597881522	1.10954152706754	-0.3075274425
gene_1372	-0.083563349	0.230268497	-0.447039537	-0.254498548	6492	1587	0.897109375	0.177443647540984	1.07896333949476	0.87301827347196	0.4241216165
gene_1373	-2.056134733	-0.965677649	-1.670669479	-1.2746583	3264	3137	0.468963883196721	0.391383196721311	1.12183517156863	0.974153649984061	-0.0382423014999997
gene_1374	1.295102136	1.008925465	1.530605944	1.076816747	3228	4913	0.462938012295082	0.687201588114754	1.11977075588600	1.09213718705475	-0.151697545000000
gene_1375	1.275233205	1.095574334	0.701324832	0.341692108	7373	712	0.97225794057377	0.0708734631147541	1.02962023599620	0.777219101123595	0.6638952995
gene_1376	0.682867925	0.651416196	0.200148203	0.559604328	5828	2221	0.827211834016393	0.260367571721311	1.10824811256005	0.915330932012607	0.287265795
gene_1377	0.050734144	0.083358864	-0.113943654	-0.554673256	6210	1985	0.869485143442623	0.227110655737705	1.09322705314010	0.893340050377834	0.401354959
gene_1378	-0.930465248	-0.910737924	-1.425268714	-1.590294784	7275	966	0.964094518442623	0.101577868852459	1.03472852233677	0.82103519668737	0.587180163
gene_1379	-1.148770768	-1.604349101	-1.547019044	-1.713109026	5537	2583	0.795535348360656	0.309171362704918	1.12182409246885	0.934576074332172	0.2535041005
gene_1380	-1.795748101	-1.847152296	-0.694136016	-1.03990006	972	7072	0.0951600922131147	0.968254354508197	0.764413580246914	1.06902290723982	-0.9544321605
gene_1381	-0.870195281	-1.258757712	-1.149905247	-1.03940411	4256	3976	0.621956967213115	0.531921106557377	1.14103383458647	1.04457746478873	0.030178182
gene_1382	0.375082195	0.222402975	-0.024402084	-0.082935452	6269	2153	0.87546875	0.25085681352459	1.09039081193173	0.909749187180678	0.352411353
gene_1383	0.054219595	0.830379331	0.750313103	1.141461389	1869	5809	0.229409579918033	0.826120645491803	0.958389513108614	1.11040626613875	-0.503587783
gene_1384	0.79505537	0.743036167	1.004334676	1.112647562	2660	5679	0.365017930327869	0.806663678278689	1.07145112781955	1.10907378059518	-0.2894453505
gene_1385	0.878862091	1.732161555	0.677026136	0.853245601	6282	872	0.876518954918033	0.0891483094262295	1.08943966889526	0.798245412844037	0.5403759545
gene_1386	0.255462506	-0.050446093	1.67344348	1.936923565	257	7605	0.0146554815573770	0.996548411885246	0.445252918287938	1.02314924391847	-1.702675316
gene_1387	-0.544882459	-0.579036034	-0.942819284	-0.870195991	6226	2191	0.87156762295082	0.255717213114754	1.09302923225185	0.911291647649475	0.344548391
gene_1388	0.635008802	0.808875529	0.440118237	0.230984405	6264	2090	0.874792520491803	0.242727971311475	1.09041826309068	0.906803827751196	0.3863908445
gene_1389	2.917511936	1.282013991	4.417368239	4.007670898	135	7631	0.00527792008196721	0.997146516393443	0.305259259259259	1.02027519329053	-2.112756605
gene_1390	-2.23792	-2.931472471	-1.847585417	-2.746163619	2555	4751	0.349567110655738	0.660160092213115	1.06826614481409	1.08493580298884	-0.2878217175
gene_1391	-0.524030629	-0.378747878	-0.975441066	-0.385664091	5284	2264	0.765365010245902	0.267119620901639	1.13095571536715	0.921232332155477	0.229163325
gene_1392	0.913125638	1.21315853	0.654539719	1.954833794	2499	3768	0.341146260245902	0.497926485655738	1.06589435774310	1.03179670912951	-0.2415446725
gene_1393	0.047922201	-0.312347462	-0.245356664	-1.055685512	6330	1226	0.880601946721311	0.131422899590164	1.08621484992101	0.836990212071778	0.5183084575
gene_1394	0.761939922	0.670767507	0.81030114	0.872649583	3397	5036	0.490808145491803	0.705129354508197	1.12812187224021	1.09325853852264	-0.125121647000000
gene_1395	-1.611548895	-1.59176517	-0.812805515	-1.090511008	1579	6548	0.183208247950820	0.924300717213115	0.905946801773274	1.10215943799633	-0.649998771
gene_1396	0.754022701	1.627396962	2.755346344	2.550798987	381	7435	0.0254444159836066	0.989820696721311	0.521443569553806	1.03947814391392	-1.462362834
gene_1397	-0.883256862	-0.735393135	0.014379736	0.01329045	1191	6902	0.121739241803279	0.955973360655738	0.798102434928631	1.08146044624746	-0.8231600915
gene_1398	0.057330759	-1.089213224	0.656256963	0.675601463	677	7112	0.056655993852459	0.971704661885246	0.653426883308715	1.06679836895388	-1.1818704455
gene_1399	-0.426801973	-0.165069942	-1.005480238	-0.557024074	6656	1015	0.91204405737705	0.106707223360656	1.06989783653846	0.820857142857143	0.4853161985
gene_1400	1.108678236	0.857733218	1.184708692	0.803472816	3964	4306	0.578771772540984	0.584281506147541	1.14002270433905	1.0594681839294	-0.0108850269999999
gene_1401	-1.900280492	-1.830136134	-2.091410063	-1.803261729	4521	3778	0.665254866803279	0.49897925204918	1.14892944038929	1.03124139756485	0.0821275829999999
gene_1402	-0.627971804	-0.287619003	0.84530728	0.238945122	898	7037	0.0850819672131148	0.965982325819672	0.73977728285078	1.07181895694188	-0.9999216045
gene_1403	-0.935197947	-0.794855661	-0.540719233	-0.660790006	2772	5538	0.383425973360656	0.787903432377049	1.08001082251082	1.11086132177681	-0.2642721845
gene_1404	-0.48896215	-0.711107486	-0.842334474	-0.814568405	5533	2915	0.795157530737705	0.354629866803279	1.12210193385144	0.949897084048027	0.2284166215
gene_1405	-2.407172924	-2.299908308	-1.69959639	-2.157101358	2203	5935	0.288299180327869	0.844328893442623	1.02180662732637	1.11078685762426	-0.425191742
gene_1406	-2.058247689	-2.053011725	-1.684077899	-2.833363095	4339	2289	0.635754354508197	0.270403432377049	1.14403549204886	0.922372214941022	0.20309079
gene_1407	0.113045783	0.457887275	-0.304847916	-0.569075669	7461	527	0.979204661885246	0.050703125	1.02474601259885	0.751214421252372	0.7224283215
gene_1408	1.007596677	0.768243045	1.055865797	0.783031829	3877	4471	0.566357581967213	0.613217213114754	1.14060355945319	1.07090136434802	-0.0315289520000001
gene_1409	-0.179488744	-1.224483588	0.760991929	0.164249899	713	7047	0.0607172131147541	0.966384477459016	0.664908835904628	1.07074357882787	-1.16460708
gene_1410	-2.596431697	-2.759567596	-0.408108272	-2.816861434	839	5539	0.0764152151639344	0.788058401639344	0.711144219308701	1.11087922007583	-1.0655147935
gene_1411	-0.449604813	-0.325847795	-1.084972826	-0.8543915	7191	818	0.958484887295082	0.0829418545081967	1.04072451675706	0.791699266503668	0.581955859
gene_1412	-0.567303817	-0.510755696	1.586851323	0.036320264	518	7125	0.0398565573770492	0.972693391393443	0.600772200772201	1.06593543859649	-1.35061555
gene_1413	0.567250007	0.551241502	0.377376998	0.162608924	5779	2739	0.82233350409836	0.33031762295082	1.11105381553902	0.94162833150785	0.2892527935
gene_1414	-1.177333641	-0.999579561	-1.411824941	-1.136071432	5136	3141	0.747288678278689	0.391593237704918	1.13606503115265	0.973435211716014	0.185491585500000
gene_1415	0.224279661	-0.363646197	0.165281703	1.215191543	1244	6239	0.128966444672131	0.884433913934426	0.809461414790997	1.10685366244590	-0.759919891
gene_1416	-1.022325831	-1.018361037	-0.727323088	-0.619945248	2408	5868	0.325878586065574	0.834581198770492	1.05666943521595	1.11049931833674	-0.346709266
gene_1417	0.070433816	0.022044334	-0.004736529	0.058303618	4195	4317	0.613071209016393	0.586392161885246	1.14108700834327	1.06058605513088	0.0194555305
gene_1418	3.361164401	3.162052159	1.678599162	2.3578109	7726	65	0.997186219262295	0.00417136270491803	1.00776986797826	0.501076923076923	1.243403249
gene_1419	1.033376155	1.32203973	0.20525217	0.196633909	7720	117	0.996844262295082	0.00977459016393443	1.00820725388601	0.652307692307692	0.976764903
gene_1420	-0.372538564	-0.561713057	-0.047973581	-0.138701912	2338	5941	0.312004354508197	0.844691342213115	1.04197177074423	1.11014139033833	-0.373788064
gene_1421	-0.180489618	-0.908353595	0.151563057	-0.150178532	1839	6110	0.224741290983607	0.868108350409836	0.954203371397499	1.10936006546645	-0.545113869
gene_1422	2.059093867	0.855567643	3.406316902	1.725116336	806	6033	0.0719800204918033	0.856440829918033	0.697295285359801	1.10841869716559	-1.108385864
gene_1423	-1.801060057	-1.87558429	-0.227926794	-0.902906952	570	7335	0.0462922643442623	0.98593237704918	0.634122807017544	1.04951056578050	-1.2729053005
gene_1424	-1.169727476	-1.116287415	0.576293873	-0.574552412	740	7061	0.064140625	0.967364241803279	0.67677027027027	1.06970400793089	-1.143878176
gene_1425	0.804712837	0.261534396	2.087878168	1.580776434	542	7357	0.0431416495901639	0.986621413934426	0.62149446494465	1.04710343890173	-1.3012036845
gene_1426	0.059414603	0.104319133	0.193711775	0.520024001	2675	5543	0.367284836065574	0.789077868852459	1.07205981308411	1.11151362078297	-0.27500102
gene_1427	0.338185415	0.640316315	0.55668581	0.471922477	3857	4425	0.563332479508197	0.605281762295082	1.14039408866995	1.06803163841808	-0.0250532785
gene_1428	-1.447221235	-1.547394732	-1.521224158	-1.494619923	4143	4375	0.605368852459016	0.595129354508197	1.14089307265267	1.06211885714286	0.0106140570000000
gene_1429	-0.070938608	-0.418527616	-1.159597858	-0.592544465	6972	512	0.940721055327869	0.0501114241803279	1.05352122776822	0.76419921875	0.6313380495
gene_1430	0.134175211	0.279929012	-0.049524651	-0.012212276	5468	3019	0.78866162909836	0.371703381147541	1.12616495976591	0.961331566743955	0.237920575
gene_1431	1.02019652	1.235723346	0.727273033	0.970637168	5709	2519	0.815532786885246	0.302209272540984	1.11537572254335	0.936740770146884	0.2790048325
gene_1432	0.21494562	0.424538673	0.303561356	0.544046853	3450	4812	0.502197745901639	0.668724385245902	1.13656811594203	1.08507896924356	-0.104061958
gene_1433	0.703854922	0.566679098	0.02509702	-0.200403602	7525	511	0.983646260245902	0.0500345799180328	1.02063920265781	0.764520547945206	0.722920301
gene_1434	-1.007934087	0.099163804	-0.97989137	-0.180234022	3737	1922	0.545268954918033	0.219261014344262	1.13927214343056	0.89073361082206	0.1256775545
gene_1435	0.102792005	0.091881004	0.225515767	0.320319561	3149	5240	0.448764088114754	0.740361168032787	1.11271832327723	1.10319465648855	-0.1755811595
gene_1436	1.908111306	-0.218587056	2.970102068	0.132016178	969	2267	0.0948475922131148	0.267607581967213	0.764262125902993	0.921693868548743	-0.706296998
gene_1437	-1.705332149	-1.975186875	-1.594850422	-1.130590987	1982	6084	0.249255891393443	0.864109887295082	0.981932391523713	1.10896942800789	-0.4775388075
gene_1438	2.938207132	1.921895746	4.281828564	3.317654016	513	7193	0.0394364754098361	0.976949282786885	0.600233918128655	1.06047824273599	-1.369689851
gene_1439	-0.457297928	-0.254122424	-0.356653443	-0.516400649	4444	3909	0.652767674180328	0.52188012295082	1.14689693969397	1.04242517267843	0.08081687
gene_1440	-0.025434454	0.126692266	-0.329980236	-0.130387823	5777	2569	0.822211834016393	0.307624231557377	1.11127401765622	0.934966913195796	0.2808129355
gene_1441	-0.184225023	0.108539225	-0.253920342	-0.36416423	5554	2769	0.797619108606557	0.335230532786885	1.12131976953547	0.945279884434814	0.271199387
gene_1442	0.087627028	0.509186726	-0.274194816	-0.390584682	7240	761	0.962051741803279	0.0764805327868852	1.03752762430939	0.784704336399474	0.630796626
gene_1443	-0.359540115	-0.629035492	1.065359077	1.121261991	327	7572	0.0201626536885246	0.99548155737705	0.481437308868502	1.02650818806128	-1.5875983375
gene_1444	0.935428408	0.700913268	0.68302028	1.50815516	2619	4915	0.357818903688525	0.687907274590164	1.06676212294769	1.09281383519837	-0.277416882
gene_1445	-1.331693909	-1.15350512	0.014853447	-0.685988176	1070	6884	0.106507428278689	0.954542776639344	0.777205607476635	1.08266560139454	-0.90703215
gene_1446	0.72621914	0.52240619	0.915530347	0.717768584	3074	5255	0.437231045081967	0.743899846311475	1.11057254391672	1.10530352045671	-0.1923368005
gene_1447	-1.715809458	-1.955244089	-2.019176181	-2.072831793	5368	3078	0.777216956967213	0.382168288934426	1.13049739195231	0.96945094217024	0.2104772135
gene_1448	0.201357335	-0.150006128	-0.011131522	-0.069153856	4443	3886	0.652767674180328	0.518524590163934	1.14715507539951	1.04185280494081	0.0658182925
gene_1449	-1.941055543	-1.861520899	-2.006635533	-2.123466144	4997	3491	0.72913550204918	0.451593237704918	1.13930158094857	1.01003723861358	0.163762617500000
gene_1450	-0.116678778	-0.062931044	-0.355877069	-0.35693803	5706	2844	0.81546362704918	0.345322745901639	1.11586750788644	0.948059071729958	0.2666026385
gene_1451	1.51132292	0.843486809	2.08732724	1.034667164	2251	4955	0.298442622950820	0.692932889344262	1.03520213238561	1.09191120080727	-0.3835923375
gene_1452	-0.559818954	-0.741236075	-0.540191779	-0.545218292	3474	4929	0.506034836065574	0.689660604508197	1.1373402417962	1.09248731994319	-0.107822479
gene_1453	0.469411167	0.048015046	0.240250502	-0.789907752	6034	1078	0.850015368852459	0.113563012295082	1.09992045077892	0.822541743970315	0.5335417315
gene_1454	1.314534703	0.860139036	0.41508902	0.323107713	7399	448	0.974517161885246	0.0447195184426230	1.02838626841465	0.779397321428571	0.718238503
gene_1455	0.237945007	-0.277836347	0.471695603	0.695952189	1639	6392	0.193363217213115	0.906452356557377	0.921159243441123	1.10725594493116	-0.603769566
gene_1456	-1.686119773	-1.742304799	-0.80374416	-1.977667915	2481	4769	0.336790471311475	0.661691854508197	1.05991938734381	1.08334871042147	-0.3235062485
gene_1457	-0.873305725	-0.99616785	0.573306032	0.441581431	422	7508	0.0293455430327869	0.993121157786885	0.542962085308057	1.03280367607885	-1.442180519
gene_1458	0.116801042	-0.205411852	0.264971549	-0.371472928	3941	3915	0.575058913934426	0.522738217213115	1.13931996955088	1.04253895274585	0.0089452845
gene_1459	-1.063685024	-1.546139878	-1.00901939	-1.33487927	3312	4808	0.477009477459016	0.66796106557377	1.12454408212560	1.08474209650582	-0.132963121
gene_1460	0.547015638	2.013524672	1.531088869	1.392829479	2641	3317	0.360828637295082	0.422461577868852	1.06677394926164	0.99444678926741	-0.181689019
gene_1461	-1.402174094	-1.202401738	-1.018817011	-0.800410632	2232	5943	0.294764344262295	0.84499487704918	1.03114695340502	1.11016658253407	-0.3926740945
gene_1462	0.00167362	0.111464615	-0.636841016	-0.733832115	7580	430	0.98701844262295	0.0430814549180328	1.01670712401055	0.782279069767442	0.741905683
gene_1463	1.315834449	0.836664687	0.559853848	-0.074603192	7445	284	0.978310706967213	0.0280942622950820	1.02601074546676	0.772394366197183	0.83362424
gene_1464	-0.589648116	0.343715989	-0.754406102	0.261396451	3777	1891	0.551422899590164	0.214582479508197	1.13992851469420	0.886017979904812	0.123538762
gene_1465	-0.121092851	-0.284641068	0.516172044	0.123096244	1926	6244	0.239053534836066	0.885609631147541	0.969122533748702	1.10743754003844	-0.5225011035
gene_1466	0.206356654	-0.248223404	-0.161383014	-0.443887965	5644	2422	0.808417008196721	0.289602971311475	1.11837703756201	0.933616845582163	0.2817021145
gene_1467	-0.862387432	-1.431192849	-1.632472421	0.037198544	2007	2819	0.253294057377049	0.341087346311475	0.9854110612855	0.944735721887194	-0.349153202
gene_1468	-0.500792838	-0.700316427	0.079569613	-0.079664875	1679	6472	0.200016649590164	0.915505891393443	0.93015485407981	1.10449165636588	-0.6005070015
gene_1469	-0.971416132	-1.223913439	-1.167229001	-1.658129778	5676	2406	0.812703637295082	0.287461577868852	1.11796863988724	0.932876142975894	0.315014604
gene_1470	0.905407339	-0.027302656	0.266572484	-0.162280389	5626	1316	0.806061731557377	0.143072489754098	1.11868645574120	0.848867781155015	0.386906294
gene_1471	-0.329418883	-0.072874332	-0.889418317	0.031458612	4856	1646	0.709102202868853	0.184048411885246	1.14017092257002	0.873055893074119	0.227833245
gene_1472	-0.733072488	-1.193063821	-0.727978541	-0.810070405	3058	5161	0.434627305327869	0.727014600409836	1.10973512099411	1.09988955628754	-0.1940436815
gene_1473	1.177208981	0.812094398	0.74939781	-0.192105614	6969	552	0.939991034836066	0.053092981557377	1.05315683742287	0.750996376811594	0.7160055915
gene_1474	0.739213276	0.983495234	0.375204604	0.30303935	7002	1232	0.94258580942623	0.132077356557377	1.05108683233362	0.837061688311688	0.522232278
gene_1475	0.98566019	0.04873953	0.203962634	1.566932012	2028	3073	0.256954405737705	0.381517674180328	0.989299802761341	0.969375203384315	-0.368247463
gene_1476	0.857722341	0.792129113	0.725036936	0.501456604	5275	3218	0.764277663934426	0.404487704918033	1.13127582938389	0.981429459291485	0.211678957
gene_1477	-0.421686344	-0.478824808	-0.151219329	-0.079018017	2469	5841	0.334856557377049	0.829720799180328	1.05895504252734	1.10913542201678	-0.335136903
gene_1478	-0.677610544	-1.126398539	-1.064164559	-1.407251192	5892	2154	0.83461962090164	0.251066854508197	1.10602681602172	0.910088207985144	0.333703334
gene_1479	0.234362007	0.191672529	-0.195473549	-1.029795186	7425	353	0.976835297131148	0.0344185450819672	1.02722289562290	0.761303116147309	0.8256516355
gene_1480	1.272882861	0.936041315	0.837760091	-0.379515287	7118	242	0.952410348360656	0.0234375	1.04473447597640	0.756198347107438	0.875339686
gene_1481	0.132653413	0.052111838	-0.154235042	0.06809065	4915	3466	0.717428278688525	0.446937756147541	1.13971108850458	1.00683496826313	0.1354548215
gene_1482	0.647833997	0.281210054	0.312191698	-0.534222927	6528	992	0.90078381147541	0.104483862704918	1.07740808823529	0.822389112903226	0.57553764
gene_1483	-0.963909818	-1.08652733	-1.585280042	-1.159330607	6080	1714	0.855120389344262	0.192524334016393	1.09815460526316	0.877030338389732	0.3470867505
gene_1484	0.277789123	-0.607553431	1.214751821	0.926652309	628	7239	0.0511232069672131	0.980286885245902	0.63562101910828	1.05733941152093	-1.235584219
gene_1485	-0.647736338	-1.368718208	0.656962281	-1.146551967	1335	5195	0.142287397540984	0.734469774590164	0.832194756554307	1.10389605389798	-0.76343243
gene_1486	-0.778379274	-1.402361642	-1.012272426	-0.910144437	3338	4624	0.482136270491803	0.636343493852459	1.12777711204314	1.07451773356401	-0.1291620265
gene_1487	-0.185561142	1.285379762	1.067731632	1.73588928	970	5896	0.0948962602459016	0.837998206967213	0.763865979381443	1.10975067842605	-0.851901146
gene_1488	0.139792859	-0.776596509	-0.20937327	-0.564495868	4141	3096	0.605130635245902	0.384613217213115	1.14099492876117	0.969980620155039	0.068532744
gene_1489	0.000440005	-0.442588991	-0.511868004	-0.695845031	6232	1802	0.871900614754098	0.202565317622951	1.09239409499358	0.877708102108768	0.3827820245
gene_1490	0.363040356	-0.054713751	-0.328692898	-0.928061158	7414	380	0.975459784836066	0.0373027663934426	1.02729835446453	0.766473684210526	0.7825403305
gene_1491	-0.05563536	-0.681188829	0.620894846	-0.227238064	1823	5875	0.221763575819672	0.834870645491803	0.949824465167307	1.10956085106383	-0.5652404855
gene_1492	-0.60798443	-0.964602185	-0.609340592	-0.332552782	2536	5612	0.346844262295082	0.798561731557377	1.06788643533123	1.11104240912331	-0.3153466205
gene_1493	-1.019214863	-1.040722292	-0.960329941	-0.584933839	2749	5447	0.380192110655738	0.773769211065574	1.07986176791561	1.10915917018542	-0.2573366875
gene_1494	1.167331563	1.461200008	1.278481582	1.542662676	3454	4706	0.503223616803279	0.652149077868852	1.13757093225246	1.08201869953251	-0.0963063435
gene_1495	-3.08204646	-3.762416991	-1.836258402	-3.879366482	1625	4016	0.190879866803279	0.538802510245902	0.917163076923077	1.04755229083665	-0.5644192835
gene_1496	-0.373961829	-0.308087839	-0.989518733	-0.546431266	6461	1309	0.893980532786885	0.142170850409836	1.08035907754218	0.848029029793736	0.4269501655
gene_1497	1.157339265	0.836780755	1.046447407	0.860402792	4313	4050	0.63092981557377	0.544667008196721	1.14219800602829	1.05006419753086	0.0436349105
gene_1498	-1.302681444	-0.082512672	-1.057895924	-0.662144129	3950	1854	0.57608606557377	0.210835040983607	1.13875443037975	0.887918015102481	0.1674229685
gene_1499	-1.340578345	-0.900542157	-0.767242029	-0.44956558	1848	6149	0.226513831967213	0.872848360655738	0.957045454545455	1.10834281997073	-0.5121564465
gene_1500	0.385635188	-0.259706917	0.118107455	-0.358152937	4849	2879	0.708571977459016	0.349318647540984	1.1409630851722	0.947370614796804	0.1829868765
gene_1501	-1.199560536	-1.264177777	-0.663271377	-0.417228171	1440	6667	0.158475922131148	0.935897797131148	0.859291666666667	1.09606869656517	-0.6916193825
gene_1502	-0.026942759	0.188422082	0.940651893	0.00541327	2279	5319	0.302857325819672	0.754869364754098	1.03760860026327	1.10810678699004	-0.39229292
gene_1503	1.596851722	0.61655005	1.030672007	0.304189309	5643	1125	0.808411885245902	0.118698770491803	1.11856813751551	0.823822222222222	0.439270228
gene_1504	1.128633454	1.216445561	0.345339318	0.544431621	7515	386	0.982920081967213	0.0377830430327869	1.02124284763806	0.764274611398964	0.727654038
gene_1505	0.808513302	0.9405641	0.651535481	0.634928431	5437	3069	0.78484118852459	0.380435450819672	1.12709950340261	0.967885304659498	0.231306745
gene_1506	0.74761009	0.215648387	0.512805665	0.248858934	4552	3492	0.668190317622951	0.451632940573771	1.14614015817223	1.00983676975945	0.100796939
gene_1507	-1.090086234	-1.295485138	-1.248680738	-0.934652427	3498	4742	0.508748719262295	0.658031506147541	1.13559462550029	1.08349008857022	-0.1011191035
gene_1508	-1.535225245	-2.334810431	-1.893836639	-1.95871193	3908	3605	0.570341956967213	0.472100409836066	1.13951637666325	1.02251317614424	-0.0087435535
gene_1509	0.026600434	-0.085892438	0.182852014	-0.525723182	4523	3217	0.665545594262295	0.404282786885246	1.14892328100818	0.98123717749456	0.141789582
gene_1510	0.888873487	0.753976474	0.855390357	0.342851524	5128	3000	0.746776383196721	0.367615266393443	1.13705733229329	0.95678	0.22230404
gene_1511	-0.383884662	-0.273669575	-0.441168698	-0.13814057	3814	4474	0.556684170081967	0.613579661885246	1.13964079706345	1.07081582476531	-0.0391224845
gene_1512	-1.01744944	-0.79390428	0.795137679	0.407333212	368	7525	0.0243890881147541	0.99398949795082	0.517472826086957	1.03137142857143	-1.5069123055
gene_1513	-0.066617387	0.091173258	-0.135067319	0.101127424	4221	4111	0.61648181352459	0.556599641393443	1.14036721156124	1.05714667963999	0.029247883
gene_1514	-0.523054411	-0.709768272	0.040016063	0.499861882	1034	6957	0.101211577868852	0.959553022540984	0.764274661508704	1.07692827368118	-0.886350314
gene_1515	-0.003608191	-0.088223343	-0.268796284	-0.025870347	4712	3645	0.687881659836066	0.479094518442623	1.13985144312394	1.02627434842250	0.1014175485
gene_1516	0.673424762	0.576468372	0.107457033	-0.349127635	7503	499	0.982313012295082	0.0486014344262295	1.02224443555911	0.760480961923848	0.745781868
gene_1517	-1.235728657	-1.231738592	0.167423892	0.499228836	325	7555	0.0200563524590164	0.99477074795082	0.481846153846154	1.02808338848445	-1.5670599885
gene_1518	-0.1379577	1.829447757	0.102492177	1.732804427	2033	1408	0.257871413934426	0.153798668032787	0.990388588293163	0.852883522727273	-0.0719032735
gene_1519	-0.931432229	-1.138325767	-0.808632004	-0.718226638	2740	5577	0.378566854508197	0.794015112704918	1.07877737226277	1.11164963241886	-0.271449677
gene_1520	-0.518724914	-0.356828915	-0.073810801	-0.30461021	2859	5422	0.396079661885246	0.77069287909836	1.08170339279468	1.10984323127997	-0.248566409
gene_1521	1.140198247	0.605631611	1.833740065	2.326741286	613	7258	0.0498616803278689	0.981162909836066	0.63510603588907	1.05551391567925	-1.2073257465
gene_1522	-1.761376752	-1.883825012	-1.862977228	-2.176715939	5133	3254	0.747082479508197	0.411376793032787	1.13641535164621	0.987102028272895	0.1972457015
gene_1523	0.733708476	1.399789922	0.038616907	-0.954524871	7764	42	0.999553022540984	0.00100922131147541	1.00521767130345	0.187619047619048	1.524703181
gene_1524	-0.784231875	-1.357173106	-1.107270706	-0.946657449	3800	4089	0.554801485655738	0.551974897540984	1.13997105263158	1.05400342382000	-0.043738413
gene_1525	-2.532332507	-3.329635216	2.686731839	0.528161895	6	7802	1.28073770491803e-06	1	0.00166666666666667	1.00076903358113	-4.5384307285
gene_1526	0.519793205	0.9158875	1.201776545	1.27181159	1885	6223	0.231712346311475	0.882935450819672	0.959793103448276	1.10781937972039	-0.518953715
gene_1527	-1.036159905	-0.982124436	-0.142071416	-0.32464489	1307	6813	0.138288934426229	0.948892161885246	0.826136189747513	1.08747247908410	-0.7757840175
gene_1528	-2.769185673	-2.493634289	-1.868230287	-2.890356356	2705	4640	0.373665471311475	0.638974129098361	1.07858780036969	1.07523922413793	-0.2521166595
gene_1529	-0.681280916	-1.081310419	-0.283846731	0.256579445	1044	6875	0.103034067622951	0.953482325819672	0.77058429118774	1.08287854545455	-0.8676620245
gene_1530	0.636132455	0.96800804	0.196361835	1.089502288	4497	2104	0.661750768442623	0.245363729508197	1.14897709584167	0.910551330798479	0.159138186
gene_1531	-0.760485983	-0.31664889	-0.905280886	-0.405978534	4481	3145	0.659034323770492	0.392197745901639	1.14834635126088	0.973697933227345	0.1170622735
gene_1532	-0.751072327	-0.956697022	-0.523122649	-0.844094585	3166	5118	0.452264344262295	0.720760758196721	1.11537586860392	1.09958968347011	-0.1702760575
gene_1533	1.686646934	1.041191496	1.065016904	0.759797441	6296	1294	0.878862704918033	0.139390368852459	1.08992376111817	0.841081916537867	0.4515120425
gene_1534	-0.562479067	-1.294619528	-0.573303198	-0.742259034	2711	5197	0.374362192622951	0.734663165983607	1.07820730357802	1.10376178564556	-0.2707681815
gene_1535	2.02619245	1.570585667	2.10737546	1.666694253	3499	4534	0.508892161885246	0.622850922131148	1.13559016861961	1.07261138067931	-0.0886457980000002
gene_1536	0.330091557	-0.404811717	0.526849471	0.937067715	1274	6582	0.132872694672131	0.92789574795082	0.81434065934066	1.10073078091765	-0.769318673
gene_1537	1.93947886	-0.351831898	0.312258079	0.921376244	2825	809	0.391749487704918	0.0818352971311475	1.08275398230088	0.78982694684796	0.1770063195
gene_1538	0.882496113	0.645709937	1.194129307	0.659543533	3171	4901	0.452439805327869	0.68539318647541	1.11404919583728	1.09193021832279	-0.162733395
gene_1539	0.430783221	0.592376133	-0.015215868	-0.269940382	7391	752	0.973924180327869	0.0751434426229508	1.02887295359221	0.780212765957447	0.654157802
gene_1540	-1.816343434	-1.99023891	-2.214069865	-2.776023148	7014	1000	0.943732069672131	0.105170338114754	1.05056458511548	0.82117	0.5917553345
gene_1541	0.80646595	0.212935876	0.006436913	-0.230445498	7042	688	0.946136014344262	0.068532274590164	1.04905282590173	0.777761627906977	0.6217052055
gene_1542	-0.016568679	0.015238782	1.79488639	1.659877552	244	7628	0.013984375	0.997123463114754	0.4475	1.02065285789198	-1.7280469195
gene_1543	0.571714088	0.521961603	1.319791377	1.210381991	1434	6716	0.157248975409836	0.94014856557377	0.856206415620641	1.09301369863014	-0.7182488385
gene_1544	-1.401084662	0.807837209	0.203788389	2.407482073	227	5079	0.0129725922131148	0.714327612704918	0.446211453744493	1.09814333530222	-1.6022589575
gene_1545	-1.776664348	-0.877203185	-0.07085477	0.300595191	383	7383	0.0255801741803279	0.987694672131148	0.521488250652742	1.04455099553027	-1.441803977
gene_1546	1.227972727	0.796976463	0.55320632	-0.266181609	7431	246	0.977069672131148	0.0236846823770492	1.02663975238864	0.751747967479675	0.8689622395
gene_1547	0.447574861	0.255693591	1.182899037	1.681689017	756	7170	0.0654495389344262	0.975677510245902	0.675965608465608	1.06249511854951	-1.080659801
gene_1548	0.371406965	0.496113751	0.114826719	0.251872936	5590	2873	0.801499743852459	0.348017418032787	1.11951878354204	0.945812739296902	0.2504105305
gene_1549	-0.733670344	-0.599210911	-0.989306051	-0.208945256	3488	3940	0.507455174180328	0.526566342213115	1.13595470183486	1.04351015228426	-0.067314974
gene_1550	0.230086369	0.219015387	0.120006096	0.211808668	4423	4062	0.648466956967213	0.546917264344262	1.14475016956817	1.05128754308223	0.058643496
gene_1551	1.140038741	0.666721857	1.586502026	1.431123088	1675	6408	0.199130379098361	0.908181352459016	0.928244776119403	1.10659800249688	-0.605432258
gene_1552	0.352959347	0.343924392	0.309226838	1.073934158	2343	5407	0.313495133196721	0.768392674180328	1.04471617584294	1.10960051784724	-0.3431386285
gene_1553	0.471263846	0.819244664	0.508006672	0.508449682	4756	3490	0.694573514344262	0.451558657786885	1.14029226240538	1.01024928366762	0.137026078
gene_1554	0.817367088	0.833560226	0.625800047	0.757218159	4881	3581	0.712743340163934	0.468884477459016	1.14015570579799	1.02235409103602	0.133954554
gene_1555	0.654940256	0.470979744	0.22813792	-0.540819537	7228	580	0.96109887295082	0.0563345286885246	1.03822080796901	0.758379310344828	0.7193008085
gene_1556	2.031185559	1.619481561	4.128836025	2.991376091	269	7562	0.0156147540983607	0.994943647540984	0.453234200743494	1.02731023538746	-1.734772498
gene_1557	-1.914647037	-2.133414507	-1.959487467	-2.946248257	5604	1523	0.803413165983607	0.167209272540984	1.11938793718772	0.857235718975706	0.428837090000000
gene_1558	5.822259602	4.723266396	1.007807317	0.886174056	7807	2	1	0	1.00012809017548	0	4.3257723125
gene_1559	0.652957985	0.850939708	2.642913297	3.169412593	107	7704	0.00376536885245902	0.998894723360656	0.274766355140187	1.01237928348910	-2.1542140985
gene_1560	-0.300773577	0.087961469	-0.399321553	-0.292203815	5320	2837	0.769829661885246	0.344444159836066	1.12985526315789	0.947980260838914	0.23935663
gene_1561	0.680477391	0.093532392	0.550171898	0.899700697	2449	5465	0.331365266393443	0.776121926229508	1.05647202939976	1.10886733760293	-0.337931406
gene_1562	-1.65134471	-2.024215021	-1.910799275	-2.312082955	5518	2635	0.793579661885246	0.315028176229508	1.12291953606379	0.933487666034156	0.2736612495
gene_1563	1.357973227	0.526967503	3.106802119	2.192981392	293	7521	0.0172374487704918	0.99391137295082	0.459351535836177	1.03183885121659	-1.7074213905
gene_1564	0.744640939	0.961834571	0.375545303	0.791158619	5612	2314	0.80414830942623	0.274207223360656	1.11881503920171	0.925242005185826	0.269885794
gene_1565	-0.069553154	0.216811791	-0.140105563	-0.035125614	4934	3374	0.71938268442623	0.431702100409836	1.13841507904337	0.999030823947836	0.161244907
gene_1566	-0.434275806	-0.376653493	0.432353445	0.395777163	1206	6903	0.124059938524590	0.955978483606557	0.803200663349917	1.08130957554686	-0.8195299535
gene_1567	0.635346748	0.85591889	0.416953304	0.449352517	5915	2468	0.836823770491803	0.29664318647541	1.10463567202029	0.9384886547812	0.3124799085
gene_1568	-0.327494969	0.394299573	-0.777797905	0.468029426	4053	1357	0.591670081967213	0.148410604508197	1.13983715766099	0.853935151068533	0.1882865415
gene_1569	0.644018893	0.055326971	1.529034955	1.378486296	768	7197	0.0665407274590164	0.977471823770492	0.676497395833333	1.06045574544949	-1.1040876935
gene_1570	1.287012646	0.651521006	1.412665941	0.968191544	2915	4986	0.406942879098361	0.698233862704918	1.09002058319039	1.09342358604091	-0.2211619165
gene_1571	-3.542000544	-3.710677478	-3.165899737	-4.028126002	3607	3867	0.526730276639344	0.515203637295082	1.14020238425284	1.04026635634859	-0.0293261414999999
gene_1572	0.312451088	0.077846765	0.075113662	-0.32496978	5815	2415	0.826294825819672	0.289135502049180	1.10949441100602	0.934811594202899	0.3200769855
gene_1573	-0.892947659	-1.221900198	-1.042738225	-1.132342929	4255	4125	0.621778944672131	0.557574282786885	1.14097532314924	1.05540363636364	0.0301166485000000
gene_1574	0.206870736	0.45748888	-0.091240952	-0.057287078	6442	1850	0.892439805327869	0.210440573770492	1.08167805029494	0.888172972972973	0.406443823
gene_1575	-0.083031113	-0.030934909	-0.08327421	0.211529487	3379	4914	0.488802510245902	0.687544825819672	1.12949689257177	1.09246031746032	-0.1211106495
gene_1576	-0.66496561	-0.66041165	-0.45127602	-0.313344236	2695	5628	0.370760758196721	0.800553278688525	1.07417439703154	1.11064676616915	-0.280378502
gene_1577	-0.396695759	-0.924418127	0.742356076	0.030644898	874	7033	0.0813947233606557	0.965564805327869	0.727151029748284	1.07196502203896	-1.04705743
gene_1578	0.265646875	0.263540283	0.079680731	-0.028465232	5502	3055	0.792259221311475	0.378303022540984	1.12431115957834	0.96687070376432	0.2389858295
gene_1579	-1.053438231	-1.091124293	-1.27161831	-1.656118663	6231	2066	0.871873719262295	0.237622950819672	1.09253570855400	0.898044530493708	0.3915872245
gene_1580	-1.262875908	-1.654942732	-0.865219102	-0.928365405	1786	6361	0.216347336065574	0.901579149590164	0.94582306830907	1.10667033485301	-0.5621170665
gene_1581	0.102126779	0.211256721	-0.157496723	-0.169464707	6025	2459	0.849025358606557	0.294462090163934	1.10028049792531	0.934997966653111	0.320172465
gene_1582	1.812646289	1.297268013	1.384195052	1.255171987	5408	2568	0.781361424180328	0.307532018442623	1.12811945266272	0.93505062305296	0.2352736315
gene_1583	-3.704393975	-3.107874922	-2.961067918	-3.599134611	3215	4292	0.460162653688525	0.583030225409836	1.11755832037325	1.0606477166822	-0.126033184000000
gene_1584	-1.156532814	-1.373886252	-0.199045879	0.179539195	547	7350	0.0438089139344262	0.986374231557377	0.625338208409506	1.04783809523810	-1.255456191
gene_1585	0.673987577	0.79879141	0.195898239	0.424745431	6621	1557	0.90772412909836	0.171138575819672	1.07045914514424	0.858220937700707	0.4260676585
gene_1586	0.413629825	0.643282751	0.970870902	0.889498513	2233	5981	0.294773309426230	0.849699026639344	1.03071652485446	1.10925430530012	-0.4017284195
gene_1587	-0.082464396	-0.126196622	0.166144369	-0.129341682	3391	4950	0.48985143442623	0.692004354508197	1.12791506930109	1.09154949494950	-0.1227318525
gene_1588	-0.469095781	-0.453986821	-0.319378633	-0.318005243	3301	5106	0.476353739754098	0.718685963114754	1.12674038170251	1.09900117508813	-0.142849363
gene_1589	-0.810050629	-1.640277062	-0.476610838	-1.362229754	2480	4711	0.336717469262295	0.652676741803279	1.06011693548387	1.08174485247294	-0.3057435495
gene_1590	1.449017671	1.168589642	0.767135459	0.81131903	6970	1091	0.940034579918033	0.115021772540984	1.05305451936872	0.823180568285976	0.519576412
gene_1591	0.550608769	0.760366715	1.279091322	1.072354123	1917	6265	0.237241290983607	0.888929303278689	0.966291079812207	1.10786272944932	-0.5202349805
gene_1592	1.210003023	0.944921329	0.569587082	0.37877879	7238	861	0.962015881147541	0.0878931864754098	1.03777562862669	0.797061556329849	0.60327924
gene_1593	-1.406927608	-0.972682711	-1.499319412	-1.13733865	4594	3252	0.674003586065574	0.411087346311475	1.14554201131911	0.987014145141451	0.1285238715
gene_1594	-0.852955324	-0.96563743	-0.887150435	-0.897379059	3983	4518	0.58116675204918	0.620035860655738	1.13927943760984	1.07154493138557	-0.0170316300000000
gene_1595	-1.585069246	-2.050870674	-1.302965479	-2.46927558	3764	2913	0.549350665983607	0.354188012295082	1.13956695005313	0.949364915894267	0.0681505695
gene_1596	0.605343105	0.509984572	1.024488134	1.404141028	1503	6558	0.169896260245902	0.925099897540984	0.882601463739188	1.10143031412016	-0.6566507425
gene_1597	-1.757281358	-2.187864969	-1.676733965	-1.850132344	2997	5222	0.423587346311475	0.738313268442623	1.10356022689356	1.10393527384144	-0.209140009
gene_1598	-0.210894403	-0.529391608	-0.095250184	-0.263328688	3081	5211	0.438427254098361	0.737191342213115	1.11108081791626	1.10458453271925	-0.1908535695
gene_1599	-0.120859168	1.125247101	-0.225535917	1.322226301	2529	1781	0.346118084016393	0.200499487704918	1.06860023724792	0.879000561482313	-0.0461512254999999
gene_1600	-1.045505582	-1.391037417	-1.115555066	-1.542467019	4563	3552	0.669930840163934	0.462637038934426	1.14635546789393	1.01696790540541	0.110739543000000
gene_1601	0.776203514	0.897008831	0.476864762	0.6540211	5730	2671	0.817694672131148	0.319691342213115	1.11423385689354	0.93453762635717	0.2711632415
gene_1602	-1.55177589	-2.106229988	0.232549868	-0.561090399	312	7560	0.0183965163934426	0.994907786885246	0.460384615384615	1.02754497354497	-1.6647326735
gene_1603	0.088679685	0.312026413	1.324670313	1.979057912	379	7459	0.0253086577868852	0.99071593237705	0.521398416886544	1.03707065290253	-1.4515110635
gene_1604	0.654075003	0.437109388	0.301659832	0.506783373	4955	3319	0.72313268442623	0.423159579918033	1.13949949545913	0.995489605302802	0.141370593
gene_1605	0.504407798	0.150326863	-0.257309826	-0.343282301	7271	725	0.964001024590164	0.0724641393442623	1.03519735937285	0.780413793103448	0.627663394
gene_1606	-0.672168181	-0.745327085	-0.712770836	-0.63637254	3880	4605	0.566732838114754	0.63313012295082	1.14047680412371	1.07350271444083	-0.034175945
gene_1607	-0.437334705	-0.238896115	-0.655502347	-0.839479527	6398	1943	0.888066086065574	0.221725153688525	1.08377930603314	0.891008749356665	0.409375527
gene_1608	-0.60038652	-0.43885566	-0.489503312	-0.4106753	3658	4732	0.533185194672131	0.656189805327869	1.138083652269	1.08274091293322	-0.069531784
gene_1609	-3.41674643	-3.344598108	-2.509413343	-3.2365278	1991	5986	0.250092213114754	0.85040087090164	0.980773480662983	1.10924323421316	-0.5077016975
gene_1610	1.242951373	0.649656007	0.695000981	0.295737271	6334	1350	0.88117699795082	0.147410348360656	1.08623776444585	0.852577777777778	0.450934564
gene_1611	-1.876572884	-1.500471327	-0.568625637	-1.602314764	1699	5871	0.203027663934426	0.834678534836066	0.933042966450853	1.11006131834440	-0.603051905
gene_1612	-0.069625017	-0.388126031	-0.31075129	-0.356425198	4707	3677	0.687173411885246	0.48319800204918	1.13988740174209	1.02605656785423	0.10471272
gene_1613	0.41088929	1.017940472	1.772796401	2.268359804	468	7311	0.0347873975409836	0.984801485655738	0.580384615384615	1.05174805088223	-1.3061632215
gene_1614	-1.707688378	-0.82298143	-0.737579888	-0.179983323	1130	6445	0.114277663934426	0.911647028688525	0.78962831858407	1.10444375484872	-0.8065532985
gene_1615	1.258692145	1.649565937	1.358015177	1.029807296	5318	2695	0.76969006147541	0.323776895491803	1.13007521624671	0.938051948051948	0.2602178045
gene_1616	0.572405695	0.559741677	0.475960235	0.777901183	3703	4618	0.540614754098361	0.635847848360656	1.13991898460708	1.07507579038545	-0.0608570230000001
gene_1617	-0.503317258	-0.266148675	-0.732220145	-0.664142576	5909	2445	0.836228227459016	0.292720286885246	1.10497038415976	0.93478936605317	0.313448394
gene_1618	-1.563925252	-1.779524464	-1.753041595	-2.211960962	5690	2460	0.814058657786885	0.294485143442623	1.11707732864675	0.93469105691057	0.3107764205
gene_1619	-0.051748025	-0.032727632	-0.311255826	-0.118097207	5131	3294	0.746891649590164	0.417496157786885	1.13656792048334	0.989620522161506	0.172438688
gene_1620	-0.433548883	-0.394193822	-0.639777548	-0.468882074	4919	3520	0.718085297131148	0.456805840163934	1.13982720065054	1.01327840909091	0.1404584585
gene_1621	0.438484242	0.166489709	0.334585972	0.349442156	3849	4568	0.562191342213115	0.627129866803279	1.14044946739413	1.07194176882662	-0.0395270885
gene_1622	0.828866361	1.1310961	1.05314758	1.875789888	1877	5796	0.230645491803279	0.824188012295082	0.959445924347363	1.11029330572809	-0.4844875035
gene_1623	0.87821338	0.88795909	0.642923371	0.802431445	5061	3398	0.736995389344262	0.435727459016393	1.13702035170915	1.00122424955856	0.160408827
gene_1624	1.385870673	0.338196853	1.310303003	0.471685541	3419	3271	0.494678534836066	0.413917776639344	1.12970166715414	0.98803729746255	-0.0289605089999999
gene_1625	0.135316618	0.040616264	0.521322491	1.020930614	1435	6568	0.157991803278689	0.92640112704918	0.85965156794425	1.10130024360536	-0.6831601115
gene_1626	-0.139234446	0.076356599	1.62027771	0.989337572	505	7395	0.038624487704918	0.988337602459016	0.597188118811881	1.04353482082488	-1.3362465645
gene_1627	-1.242143933	-1.37533117	-1.532461138	-1.674931868	5895	2637	0.834714395491803	0.315274077868852	1.10558948261238	0.93350777398559	0.2949589515
gene_1628	0.172746195	0.097269609	0.048090413	0.096313371	4432	4059	0.651331967213115	0.546273053278688	1.14747292418773	1.05082532643508	0.06280601
gene_1629	-1.517696717	-2.231993407	-1.859437816	-3.135922766	5986	645	0.844633709016393	0.0636667520491803	1.10172068159038	0.770713178294574	0.622835229
gene_1630	0.418010408	0.684111332	0.112989383	0.01461423	6806	1442	0.926207735655738	0.157333504098361	1.06256685277696	0.851914008321775	0.4872590635
gene_1631	1.290850832	0.711000212	0.668701711	0.439624962	6383	1338	0.88679943647541	0.145669825819672	1.08477675074416	0.850067264573991	0.4467621855
gene_1632	-0.405128787	-0.233935441	-0.390883122	0.274671385	2670	5163	0.366396004098361	0.727461577868852	1.07146816479401	1.10013945380593	-0.2614262455
gene_1633	-1.276057052	-1.300837568	-1.420322428	-1.255284726	4367	4073	0.640801741803279	0.549117571721311	1.14572475383559	1.05266633930764	0.0493562669999998
gene_1634	1.567688137	0.881390694	1.007942705	0.55555725	6162	1327	0.865350922131148	0.144036885245902	1.09650438169426	0.84750565184627	0.442789438
gene_1635	-0.37259593	-0.548013998	0.385016895	-0.099778504	1714	6374	0.205449538934426	0.903847336065574	0.935910151691949	1.10719171634766	-0.6029241595
gene_1636	-0.809404034	-1.302287455	-0.596587144	0.241562966	1019	6717	0.0998783299180328	0.940203637295082	0.7653091265947	1.09291499181182	-0.8783336555
gene_1637	-1.370687086	-1.397471187	-1.359823111	-1.436074117	4151	4362	0.606584272540984	0.593998463114754	1.14098048662973	1.06325997248968	0.0138694775000001
gene_1638	-0.88453264	-0.245407338	-0.196050815	0.043081088	1929	5960	0.239500512295082	0.847535860655738	0.969424572317263	1.11032885906040	-0.4884851255
gene_1639	-0.414376055	-0.09039527	0.90719378	0.77794406	758	7222	0.0656762295081967	0.978788422131148	0.676517150395778	1.05820825256162	-1.0949545825
gene_1640	0.786116522	1.013553009	0.541589746	0.596663119	6028	2330	0.849268698770492	0.27671875	1.10004810882548	0.927304721030043	0.330708333
gene_1641	0.877838438	0.548523222	0.660147039	1.117164654	3121	4871	0.444108606557377	0.680582735655738	1.11105414931112	1.09094436460686	-0.1754750165
gene_1642	-1.215215337	-0.978869973	-0.251005967	-0.205936146	1098	6968	0.109392930327869	0.96038550204918	0.777905282331512	1.07616102181401	-0.8685715985
gene_1643	0.336332381	0.039898085	0.525767102	0.339259307	2873	5424	0.399532530737705	0.770831198770492	1.08581621997912	1.10963311209440	-0.2443979715
gene_1644	0.602407543	0.275415237	-0.036737629	-0.436942389	7338	649	0.969152151639344	0.064093237704918	1.03122649223222	0.771093990755008	0.675751399
gene_1645	1.223017637	1.162674515	0.90708126	0.803824346	6154	2326	0.864576075819672	0.276324282786885	1.09694670133247	0.927575236457438	0.337393273
gene_1646	0.577308659	0.476475269	0.442700341	0.004437019	5665	2567	0.811028432377049	0.307519211065574	1.11783053839365	0.935375925204519	0.303323284
gene_1647	0.147244366	0.431601317	0.518362292	1.098301606	1806	6115	0.218870389344262	0.868569415983607	0.9462569213732	1.10904170073590	-0.5189091075
gene_1648	-0.221818508	0.066269175	-0.720284701	-0.023392615	5461	1669	0.788030225409836	0.187079918032787	1.12670573155100	0.875206710605153	0.2940639915
gene_1649	-0.245928618	0.215275757	-0.40035124	-0.155783165	5381	2467	0.778413165983607	0.296047643442623	1.12950195131017	0.936984191325496	0.262740772
gene_1650	0.030003239	-0.383000479	-0.132335071	-0.355471714	4420	3828	0.647444928278688	0.507571721311475	1.14372171945701	1.03529780564263	0.0674047725
gene_1651	-0.080596611	0.444050502	-0.030199766	0.410761102	3778	3854	0.551493340163934	0.51313012295082	1.13977236633139	1.03957446808511	-0.00855372249999997
gene_1652	-0.183579327	-0.51621295	-0.649461929	-0.720846582	6109	2093	0.859618340163934	0.243078893442623	1.09869045670322	0.906813186813187	0.335258117
gene_1653	0.044474848	0.049664276	0.169827596	-0.279736914	4482	3690	0.659075307377049	0.485764600409836	1.14816153502901	1.02787262872629	0.102024221
gene_1654	0.165767305	0.323585592	-0.073261684	-0.003093464	5786	2687	0.822715163934426	0.322669057377049	1.11022468026270	0.937625604763677	0.2828540225
gene_1655	0.824214573	1.144796493	0.660645135	0.097402535	6856	950	0.931115522540984	0.0983977971311475	1.06040694282380	0.808726315789474	0.605481698
gene_1656	0.775648136	0.688008872	0.45041892	0.69221315	5077	3267	0.73938012295082	0.412845799180328	1.13710458932440	0.986685032139578	0.160512469
gene_1657	-1.068067527	-2.561431486	-1.19105669	-2.268315551	2917	2821	0.407160604508197	0.341305071721311	1.08985601645526	0.944668557249202	-0.085063386
gene_1658	0.077260154	0.166515905	-0.626878566	-0.786664497	7662	269	0.993116034836066	0.0262525614754098	1.01203993735317	0.762007434944238	0.828659561
gene_1659	-1.57328384	-2.3593316	-1.698065921	-2.165082329	3634	3883	0.530293288934426	0.518267161885246	1.13938635112823	1.04214009786248	-0.0347335950000001
gene_1660	1.10872371	1.523278578	1.880598729	1.866383309	1785	6298	0.216153944672131	0.893615522540984	0.94550700280112	1.10786757700857	-0.557489875
gene_1661	0.657874566	0.551213495	0.287480162	-0.28831265	7064	956	0.947688268442623	0.0993826844262295	1.04750141562854	0.811694560669456	0.6049602745
gene_1662	-3.356090201	-2.752259246	-2.095441286	-3.527810463	2491	3619	0.338311987704918	0.474326331967213	1.06043356081895	1.02336004421111	-0.242548849000000
gene_1663	0.954926444	0.768481218	1.157553127	0.741938494	3520	4687	0.515425204918033	0.647702356557377	1.14330681818182	1.07899722637081	-0.0880419795
gene_1664	0.50667602	-0.949334533	1.314681715	0.730446949	638	6931	0.0523066086065574	0.957816342213115	0.640141065830721	1.07901168662531	-1.2438935885
gene_1665	-0.83492315	-1.849719902	-0.390662156	-1.368946617	1993	5017	0.250736424180328	0.702763831967213	0.982313095835424	1.09371736097269	-0.4625171395
gene_1666	0.620266282	1.030652159	0.133545744	1.080977117	4715	1651	0.688417008196721	0.185277920081967	1.14001272534464	0.876226529376136	0.21819779
gene_1667	-0.224916714	-0.03456546	0.145072061	0.735569365	1669	6262	0.197576844262295	0.888465676229508	0.924313960455363	1.10781539444267	-0.5700618
gene_1668	1.226424488	0.958097298	0.451710416	0.485080285	7293	723	0.965847848360656	0.0722515368852459	1.03405183052242	0.78027662517289	0.6238655425
gene_1669	-0.974226784	-1.074605481	-0.648565506	-0.654525059	2337	5955	0.311999231557377	0.846430584016393	1.04240051347882	1.10981192275399	-0.37287085
gene_1670	2.281241806	2.049238642	3.888682292	3.897571532	240	7629	0.0138550204918033	0.997131147540984	0.45075	1.02052693668895	-1.727886688
gene_1671	2.086006464	0.248275101	0.60526948	-0.550187291	6422	92	0.890487961065574	0.00749615778688525	1.08267362192463	0.636195652173913	1.139599688
gene_1672	-0.40860305	-1.047982208	-0.595568225	-0.902516195	4071	3822	0.593916495901639	0.506305071721311	1.13910587079342	1.03433542647828	0.020749581
gene_1673	-0.669056108	-0.467383825	-0.881643897	-0.51034408	4766	3375	0.696095030737705	0.43179943647541	1.14039236256819	0.99896	0.127774022
gene_1674	-0.889682917	-1.55459259	-0.613758028	-1.367103239	2810	4717	0.389230276639344	0.65352330942623	1.08153380782918	1.08177019291923	-0.23170712
gene_1675	-0.366846186	-0.371411954	-0.604263357	-0.246983802	4376	3848	0.642220799180328	0.512155481557377	1.14590036563071	1.03921777546778	0.0564945095
gene_1676	1.840345631	1.318927596	1.048694573	0.408527282	7451	256	0.978627049180328	0.0249398053278689	1.02551603811569	0.7606640625	0.851025686
gene_1677	0.928815211	0.864712015	0.679632618	0.465330359	6021	2457	0.848125	0.294401895491803	1.09984387975419	0.935567765567766	0.3242821245
gene_1678	1.036302374	1.329584278	1.154461313	1.340520713	3656	4593	0.533021260245902	0.630915727459016	1.13835612691466	1.07254300021772	-0.0645476870000001
gene_1679	-0.720709377	-0.263627168	-0.146989432	0.383500691	1571	6289	0.182298924180328	0.891115522540984	0.906040738383195	1.10634918110987	-0.610423902
gene_1680	0.761817207	1.619569318	0.333700788	1.134007221	5629	850	0.806392161885246	0.0868455430327869	1.11854858767099	0.79775294117647	0.456839258
gene_1681	-1.370033292	-1.892527762	0.257747789	0.894783924	93	7710	0.00330942622950820	0.998962602459016	0.277849462365591	1.01166018158236	-2.2075463835
gene_1682	0.217839714	0.647945677	-0.030647956	0.033718452	6396	1611	0.88797387295082	0.179953893442623	1.08400562851782	0.87217877094972	0.4313574475
gene_1683	-1.644076172	-1.452624353	-0.274533214	-1.085282449	1154	6756	0.117078637295082	0.943401639344262	0.792157712305026	1.09030195381883	-0.868442431
gene_1684	-1.46947694	-1.746337386	-1.851067376	-2.152008364	6340	1923	0.881739241803279	0.219369877049180	1.08590220820189	0.89071242849714	0.393630707
gene_1685	0.863915171	0.835406918	2.610041437	3.015734373	162	7676	0.00690445696721311	0.99836705942623	0.332777777777778	1.01553543512246	-1.9632268605
gene_1686	0.853212543	0.67885582	0.601676927	0.457669345	5508	3011	0.79282274590164	0.369816854508197	1.12388525780683	0.958993689804052	0.2363610455
gene_1687	-2.876646529	-3.427258455	-2.568726287	-3.248655227	2806	4943	0.388236424180328	0.691512551229508	1.08031004989309	1.09231843010318	-0.243261735
gene_1688	0.005637559	-0.374893248	-0.328075013	-0.121575906	4303	3816	0.629906506147541	0.505452100409836	1.14299558447595	1.03421645702306	0.040197615
gene_1689	-0.260626577	0.342351624	0.929379222	2.065975216	349	7285	0.0223885758196721	0.982835553278689	0.500888252148997	1.05339464653397	-1.4568146955
gene_1690	1.02340246	0.151609971	3.359687389	1.530402472	216	7405	0.0117033811475410	0.98858350409836	0.423055555555556	1.04238487508440	-1.857538715
gene_1691	1.00478411	1.00966261	1.339529743	1.453856734	2257	6000	0.299359631147541	0.852640881147541	1.03562250775366	1.10957	-0.3894698785
gene_1692	0.869960391	1.182385542	0.474089605	0.396911849	7199	935	0.95867699795082	0.0962871413934426	1.03977635782748	0.80407486631016	0.5906722395
gene_1693	0.690257842	0.462895474	0.388723642	0.46901353	5006	3402	0.729821977459016	0.4359375	1.13832401118658	1.0005291005291	0.147708072
gene_1694	0.2868375	0.107025601	-0.206110455	-0.503282494	7087	1126	0.949592725409836	0.118917776639344	1.04620008466206	0.824609236234458	0.551628025
gene_1695	1.478524467	0.60034289	1.88050314	1.768113658	1299	6587	0.137077356557377	0.92820056352459	0.823941493456505	1.10025656596326	-0.7848747205
gene_1696	-0.277700569	-0.64375433	1.366924966	0.241182627	611	7188	0.0497643442622951	0.976686731557377	0.6359410801964	1.06093071786311	-1.264781246
gene_1697	0.896410221	1.064566294	0.844636979	0.760862574	5060	3390	0.736939036885246	0.434159836065574	1.13715810276680	0.999976401179941	0.177738481
gene_1698	0.350799584	0.713662884	-0.08155863	-0.668592409	7629	218	0.990596823770492	0.0204764344262295	1.01383929741775	0.733394495412844	0.9073067535
gene_1699	0.884791013	0.922044423	0.060556084	-0.106677725	7715	165	0.996667520491803	0.0143032786885246	1.00868178872327	0.676848484848485	0.9264785385
gene_1700	-1.453596971	-2.017012561	-2.024383059	-2.175248022	6044	1746	0.850965676229508	0.196246157786885	1.09932825943084	0.877600229095074	0.3645107745
gene_1701	-1.631637404	-2.015329692	-1.441965638	-1.85401897	3113	5010	0.443244108606557	0.702044057377049	1.11174108576935	1.09412375249501	-0.175491244000000
gene_1702	0.398329047	0.294702137	0.178068407	-0.432639555	6402	1556	0.888331198770492	0.171065573770492	1.08342549203374	0.85840616966581	0.473801166
gene_1703	-0.801740537	-1.949118011	-1.223186957	-1.765097661	4146	2362	0.605938780737705	0.280434170081967	1.14114085865895	0.927023708721423	0.118713035000000
gene_1704	-1.050285992	-0.831559462	-0.496725352	-0.368056928	1907	6263	0.234748975409836	0.888700051229508	0.96115364446775	1.10793070413540	-0.508531587
gene_1705	1.47221226	0.877947247	0.945719851	0.111008182	6735	680	0.919118852459016	0.0681608606557377	1.06555011135857	0.78264705882353	0.646715737
gene_1706	-1.567295484	-1.089848939	-0.713488025	-0.16101186	1002	6823	0.0979597848360656	0.949412141393443	0.763343313373253	1.08647369192437	-0.891322269
gene_1707	1.001111284	1.111549748	0.959715747	0.224288588	6105	1518	0.859021516393443	0.166890368852459	1.09864701064701	0.858418972332016	0.4643283485
gene_1708	-0.047795046	-0.105047662	-0.383544826	-0.495829061	6303	2173	0.879269979508197	0.253246670081967	1.08921783277804	0.909963184537506	0.3632655895
gene_1709	0.20265197	0.4974132	-0.149801533	-0.128098067	6827	1355	0.927909836065574	0.148104508196721	1.06124505639373	0.853431734317343	0.488982385
gene_1710	0.314885611	0.169620116	-0.196302804	-0.215339576	6763	1550	0.921693135245902	0.170274077868852	1.06411060180393	0.857741935483871	0.4480740535
gene_1711	-0.665151431	-0.5721895	-1.048343293	-0.801441599	5962	2305	0.84196593237705	0.272856045081967	1.10266185843677	0.924277657266811	0.3062219805
gene_1712	-0.282175519	-0.13935507	-0.493612104	-0.577197408	6012	2453	0.847027407786885	0.293611680327869	1.10006487025948	0.934578067672238	0.3246394615
gene_1713	-0.220956721	0.312694076	1.300113506	0.802350766	882	7024	0.0825384221311475	0.964980788934426	0.730680272108844	1.07268935079727	-1.0053634585
gene_1714	-1.788592943	-1.910277971	-1.98050912	-2.165181201	5376	3124	0.777825307377049	0.390134477459016	1.12969866071429	0.97508642765685	0.2234097035
gene_1715	0.238085327	0.194234097	-0.304634635	-0.797549798	7528	438	0.984027920081967	0.0440112704918033	1.02062832093518	0.784566210045662	0.7672519285
gene_1716	0.408173058	0.014900242	-0.35884438	-0.09129513	6473	1260	0.895105020491803	0.135244620901639	1.07971265255677	0.838087301587302	0.436606405
gene_1717	-1.870972091	-2.458897245	-1.152989018	-1.920932845	1662	6141	0.196463883196721	0.87225794057377	0.92297833935018	1.10903598762417	-0.6279737365
gene_1718	-0.155273187	-1.137464021	1.968557569	1.346828577	89	7723	0.00296746926229508	0.999271260245902	0.260337078651685	1.01026932539169	-2.304061677
gene_1719	-1.019482518	-0.380637764	-1.092133436	-0.309102202	3570	3203	0.52211193647541	0.401520235655738	1.14191876750700	0.97879175772713	0.00055767799999995
gene_1720	-0.081535559	0.238229687	-0.461323579	-0.196103167	6367	1624	0.885117827868853	0.181424180327869	1.08544055285064	0.872266009852217	0.407060437
gene_1721	-0.610790364	-0.922758352	0.990515575	0.145462993	521	7347	0.0406070696721311	0.986293545081967	0.608560460652591	1.04818020960936	-1.334763642
gene_1722	0.394269975	0.418519768	0.147529056	-0.402537048	6748	1293	0.920512295081967	0.139173924180328	1.06510966212211	0.840425367362722	0.5338988675
gene_1723	-1.431294034	-1.379347702	-0.543224634	-1.021888939	1659	6431	0.196225665983607	0.909861680327869	0.923526220614828	1.10468045405069	-0.6227640815
gene_1724	0.917130367	1.031322695	0.02944523	-0.417435283	7760	64	0.999253329918033	0.00416623975409836	1.00543427835052	0.50828125	1.1682215575
gene_1725	0.200246272	-0.233001261	0.117370438	-0.074015282	3827	4413	0.559063780737705	0.603838370901639	1.1406245100601	1.06838205302515	-0.0380550725
gene_1726	0.438819693	0.019288072	-0.421108029	-0.347640899	7154	701	0.955758196721311	0.069874487704918	1.04313111545988	0.778288159771755	0.6134283465
gene_1727	0.519409865	0.451409731	0.426652122	0.655503647	3743	4647	0.54648949795082	0.640162653688525	1.13999198503874	1.07561652679148	-0.0556680865
gene_1728	0.06345415	-0.453545552	0.167026404	0.135014459	2421	5720	0.327441086065574	0.812392418032787	1.05603469640644	1.10894405594406	-0.3460661325
gene_1729	0.415478145	0.606100195	0.16092107	-0.202791717	6852	1302	0.930636526639344	0.140957991803279	1.06048015178050	0.84531490015361	0.5317244935
gene_1730	0.506376021	0.694781579	2.170516232	1.739576819	493	7438	0.0371413934426230	0.989962858606557	0.588235294117647	1.03920812046249	-1.3544677255
gene_1731	0.498467879	0.69597292	0.151456448	0.356585386	6114	2107	0.860487961065574	0.245709528688525	1.09890251880929	0.910536307546274	0.3431994825
gene_1732	-1.501071447	-2.113365749	-1.557086998	-2.144467585	4048	3588	0.591385758196721	0.469371157786885	1.14069664031621	1.02141861761427	0.0435586935000001
gene_1733	0.439724044	-0.042487974	0.025429356	-0.801739855	6579	926	0.904801485655738	0.0953944672131148	1.07382428940568	0.804362850971922	0.5867732845
gene_1734	0.001347039	-1.090839641	-0.650457935	-0.606672155	4069	2320	0.593532274590164	0.275121670081967	1.13892848365692	0.925926724137931	0.083818744
gene_1735	-0.297388809	0.185176808	-0.487533722	-0.544621445	6440	1498	0.892311731557377	0.164766905737705	1.08185869565217	0.858811748998665	0.459971583
gene_1736	-0.498069757	-0.195184887	-0.519187919	-0.328820285	4427	3796	0.650057633196721	0.50101306352459	1.14652134628417	1.03053477344573	0.07737678
gene_1737	0.490640857	0.327738662	-0.134887187	0.183343033	6341	1603	0.881754610655738	0.17898693647541	1.08574988172213	0.871821584529008	0.3849618365
gene_1738	-0.377454427	-0.295711646	1.10509974	0.849285244	523	7427	0.0409375	0.989371157786885	0.611166347992352	1.04012521879628	-1.3137755285
gene_1739	-1.236701834	-1.102831592	1.108803486	0.906648172	114	7724	0.00410860655737705	0.999273821721312	0.28140350877193	1.01014111859140	-2.177492542
gene_1740	-0.686053644	-1.005715875	-1.129610197	-0.635240439	4231	3457	0.617596055327869	0.445195952868852	1.13972819664382	1.00552212901360	0.0365405585000002
gene_1741	-0.556631495	-2.08928777	-0.773816846	0.015952742	923	6002	0.0886949282786885	0.852756147540984	0.750303358613218	1.10935021659447	-0.9440275805
gene_1742	0.512854664	-0.08760763	0.302007447	0.017103467	4267	3680	0.623569415983607	0.483762807377049	1.14104288727443	1.02641847826087	0.05306806
gene_1743	0.32422277	0.916731906	0.355608124	0.590006404	4612	3064	0.675703125	0.379737448770492	1.14394839549003	0.967686031331593	0.147670074
gene_1744	0.504252644	0.182718971	-0.054293501	-0.347556752	6997	1092	0.942283555327869	0.115120389344262	1.05150064313277	0.823131868131868	0.544410934
gene_1745	-0.809037328	-0.664364685	-0.315010344	-0.059163537	1768	6353	0.213429815573770	0.900604508196721	0.942567873303167	1.10686604753660	-0.549614066
gene_1746	0.201295789	-0.961465887	0.099935983	-0.282225768	2553	4599	0.349305840163934	0.631448514344262	1.06830395613004	1.07204827136334	-0.2889401565
gene_1747	-1.530109605	-2.269305874	-1.579065745	-2.128227415	3558	3956	0.520673668032787	0.52898693647541	1.14261382799325	1.04406723963600	-0.0460611595000002
gene_1748	0.439910435	1.114822368	1.473545703	1.360572946	1555	6343	0.180358606557377	0.899276383196721	0.905620578778135	1.10697619422986	-0.639692923
gene_1749	0.414122158	0.505498307	1.535214352	1.687500083	683	7282	0.057140112704918	0.982758709016393	0.653221083455344	1.05374622356495	-1.151546985
gene_1750	0.436390882	0.538154786	-0.195766248	0.232721579	6655	1149	0.911895491803279	0.120603227459016	1.06988429752066	0.819556135770235	0.4687951685
gene_1751	0.743531724	1.027614038	0.56010208	0.627094851	5718	2594	0.816501024590164	0.310765881147541	1.11494228751312	0.935412490362375	0.2919744155
gene_1752	0.312366206	-0.040977952	0.020005232	-0.51789783	6029	1940	0.849332735655738	0.221465163934426	1.09994858185437	0.891340206185567	0.384640426
gene_1753	0.408384898	2.264714579	0.535049192	1.890920992	2738	1152	0.378396516393443	0.121042520491803	1.07907962016070	0.820399305555556	0.1235646465
gene_1754	-0.794806699	-0.918803285	-0.111615301	-0.066231746	1315	6806	0.139528688524590	0.948327356557377	0.828471482889734	1.08794299147811	-0.7678814685
gene_1755	0.853182269	0.600768334	0.431486002	0.08813348	6684	1533	0.914829661885246	0.168318391393443	1.06866995810892	0.857292889758643	0.4671655605
gene_1756	1.053944731	0.580293523	0.62216459	1.333062335	3129	4061	0.445600665983607	0.546515112704918	1.11193672099712	1.05077320856932	-0.1604943355
gene_1757	-0.203709383	-0.445304503	0.119797799	0.031169875	2230	6027	0.294344262295082	0.855262551229508	1.03060089686099	1.10799568607931	-0.39999078
gene_1758	-1.811266226	-2.10617746	-1.581200101	-2.435804451	3973	3481	0.579856557377049	0.448780737704918	1.13957211175434	1.00663027865556	0.049780433
gene_1759	0.339285851	0.486838622	-0.0295124	0.018668518	6589	1778	0.905507172131148	0.200160092213115	1.07303080892396	0.878993250843645	0.4184841775
gene_1760	0.10834101	-0.570890132	-0.36078727	0.018272918	3627	3657	0.529565829918033	0.480900358606557	1.14001929969672	1.02676237353022	-0.060017385
gene_1761	0.058921488	-0.295528739	0.000691011	-0.665815699	4933	2863	0.719346823770492	0.347206711065574	1.13858909385769	0.946905344044708	0.2142587185
gene_1762	0.469582548	0.125624095	-0.022867266	-0.649483454	7061	804	0.947314293032787	0.081593237704918	1.04753292734740	0.792388059701493	0.6337786815
gene_1763	-1.516522372	-1.9395526	-1.176296154	-1.594499727	2452	5630	0.332029969262295	0.80085169057377	1.05729608482871	1.11066607460036	-0.3426395455
gene_1764	0.11172263	1.303994716	0.747081983	1.33056132	2209	4262	0.289850153688525	0.578656506147541	1.02451335445903	1.06010089160019	-0.3309629785
gene_1765	-0.457518999	-0.465927295	-0.545301273	-0.453819029	4299	4181	0.629503073770492	0.567229764344262	1.14332635496627	1.05929921071514	0.0378370040000000
gene_1766	0.236912404	0.188339862	-0.179093999	0.131328224	5548	2672	0.796625256147541	0.319897540983607	1.12113374188897	0.934790419161677	0.2365090205
gene_1767	1.2579783	2.389102754	0.301529219	0.409069301	7751	48	0.998475922131148	0.00133965163934426	1.00581860405109	0.217916666666667	1.468241267
gene_1768	-0.100445067	0.100170338	-0.50885751	-0.76206491	7337	819	0.96913037909836	0.0831301229508197	1.03134387351779	0.792527472527473	0.6353238455
gene_1769	0.825377325	0.629806691	0.583161543	0.76583359	4385	3979	0.643624487704918	0.532457735655738	1.14604789053592	1.04484292535813	0.0530944415000001
gene_1770	0.335499316	0.67465704	-0.008073509	0.329990581	5993	1928	0.845276639344262	0.220198514344262	1.10127148339730	0.891758298755187	0.344119642
gene_1771	-0.534649594	-0.926504815	-0.086732001	-0.323997109	1906	6253	0.234572233606557	0.88709656762295	0.96093389296957	1.10770030385415	-0.5252126495
gene_1772	-1.148676384	-1.144354799	-1.16099293	-1.50792978	5041	3303	0.734506915983607	0.419918032786885	1.13767704820472	0.99264910687254	0.1879457635
gene_1773	-0.053464679	1.091862534	0.620227483	1.149611678	2136	4615	0.277788165983607	0.635025614754098	1.01543539325843	1.07438353196100	-0.365720653
gene_1774	-1.572684269	-2.145583118	-0.869203269	-1.210759632	1262	6750	0.131348616803279	0.943218493852459	0.812654516640254	1.09105925925926	-0.819152243
gene_1775	-1.748950776	-1.306456295	-0.415174243	-1.903753806	2182	4212	0.285594262295082	0.571207735655738	1.02196150320807	1.05887701804368	-0.368239511
gene_1776	-2.090230947	-2.766642026	-2.244361264	-2.402298741	3432	4498	0.496858350409836	0.616900614754098	1.13038170163170	1.07086705202312	-0.105106484000000
gene_1777	2.887338677	2.062917181	2.866411793	2.173079949	3492	3752	0.507950819672131	0.495867059426229	1.13576174112257	1.03191098081023	-0.0446179419999999
gene_1778	1.067933255	1.109117145	0.712803926	0.613553826	6644	1804	0.910801741803279	0.202693391393443	1.07037025888019	0.877289356984479	0.425346324
gene_1779	-1.602627144	-1.702162031	-1.528547589	-1.885392452	4325	4009	0.632702356557377	0.537529456967213	1.14222890173410	1.04690197056623	0.0545754330000001
gene_1780	0.974910031	2.278446773	1.160703311	2.220658117	2777	2197	0.384044569672131	0.256221823770492	1.07980554555275	0.910596267637688	-0.064002312
gene_1781	-0.51714417	0.11389953	-0.404906005	-0.422334696	4930	2763	0.719106045081967	0.333980532786885	1.13890060851927	0.943800217155266	0.2119980305
gene_1782	1.457787662	1.332386533	3.054297454	1.64759816	1036	6513	0.101287141393443	0.919618340163934	0.763368725868726	1.10246890833717	-0.9558607095
gene_1783	-0.68708813	-0.860696405	-1.050225294	-0.462753325	3921	3807	0.571548411885246	0.503734631147541	1.13814078041316	1.03313895455739	-0.0174029579999999
gene_1784	0.019564037	0.305801082	-0.239245297	-0.276250723	6462	1815	0.893998463114754	0.204246926229508	1.08021355617456	0.87865564738292	0.4204305695
gene_1785	-0.440011396	-0.38980197	-0.187171621	-0.265427368	3094	5279	0.439811731557377	0.747146516393443	1.10990627020039	1.10508050767191	-0.1886071885
gene_1786	-0.440511824	-0.604274208	-0.615694003	-0.705999619	4897	3591	0.714678534836066	0.470357325819672	1.13951603022259	1.02270955165692	0.138453795
gene_1787	0.387473662	0.223129866	0.075623351	0.189999006	5181	3253	0.75249231557377	0.411258965163934	1.13403976066396	0.987122656009837	0.1724905855
gene_1788	-1.902869624	-2.011750285	-1.968328436	-2.029880861	4316	4186	0.631312756147541	0.567986680327869	1.14209684893420	1.05944577161968	0.0417946939999998
gene_1789	2.541648934	0.519433058	3.052123207	1.222525239	1361	3275	0.144928278688525	0.41429431352459	0.831447465099192	0.98772824427481	-0.606783227
gene_1790	-1.164740828	-1.799523756	-1.444487246	-2.169510928	5374	2002	0.777800973360656	0.229159836065574	1.13008373650912	0.893746253746254	0.324866795
gene_1791	-0.174057689	-0.480196015	-0.744608751	-1.118060505	7174	870	0.95687243852459	0.0889280225409836	1.04143574017285	0.798103448275862	0.604207776
gene_1792	0.015479643	-0.559384944	-0.776050073	-1.702950042	7449	158	0.978436219262295	0.0133875512295082	1.02559135454423	0.661582278481013	0.967547407
gene_1793	1.797505406	0.678674679	1.253675907	0.75248038	4675	1800	0.682733094262295	0.202441086065574	1.14027379679144	0.878144444444445	0.235011899
gene_1794	-1.112612013	-0.731602376	-0.933741696	-0.89977831	3955	4244	0.576773821721312	0.576396004098361	1.13867256637168	1.06043826578699	-0.00534719149999985
gene_1795	-1.551351619	-2.172497853	-2.081558557	-1.992122973	4958	2666	0.723417008196721	0.319076588114754	1.13925776522791	0.934489872468117	0.174916029
gene_1796	-0.228414957	-0.059809357	-0.440756864	-0.034285579	4538	3550	0.666717469262295	0.462508965163934	1.14714191273689	1.01725915492958	0.0934090645
gene_1797	0.22781808	-0.016715595	-0.102121167	0.051823673	4905	3425	0.715267674180328	0.439637551229508	1.13859531090724	1.00224525547445	0.1306999895
gene_1798	1.031905299	1.106453696	0.308494625	0.734114765	6947	806	0.93883580942623	0.0817315573770492	1.05519360875198	0.791761786600496	0.5478748025
gene_1799	0.091112227	0.036412214	-0.257517231	-0.432422844	6529	1907	0.900808145491803	0.217168288934426	1.07727217031705	0.889171473518616	0.408732258
gene_1800	0.026917306	0.302255747	-0.403791558	-0.019713858	6186	1661	0.867566598360656	0.185941342213115	1.09504688005173	0.87406983744732	0.3763392345
gene_1801	-1.076248354	-1.211966454	-1.370726822	-1.287138432	5254	3229	0.761763575819672	0.406580430327869	1.13206128663875	0.98314648497987	0.184825223
gene_1802	1.097324569	0.59437897	1.55493857	1.167012107	1931	6131	0.239801485655738	0.870992571721312	0.96963749352667	1.10923340401240	-0.515123569
gene_1803	0.193886239	0.376554646	0.375558097	0.495556213	3241	5087	0.465496926229508	0.715665983606557	1.12144399876581	1.09847061136230	-0.1503367125
gene_1804	-0.74494948	-0.768189767	-0.078546633	-0.294789371	1771	6404	0.213883196721311	0.907952100409836	0.942970073404856	1.10700968144909	-0.5699016215
gene_1805	-0.297088636	-0.879995265	-0.599714395	-0.564412559	4016	3953	0.586640625	0.528789702868852	1.14056025896414	1.04447002276752	-0.00647847350000008
gene_1806	-0.080489235	0.102349581	-0.472444755	-0.47971186	6884	1406	0.933109631147541	0.153377305327869	1.05835560720511	0.851756756756757	0.4870084805
gene_1807	-0.124209229	0.453808315	0.995444853	0.167692978	2168	5320	0.284223872950820	0.754962858606557	1.02362546125461	1.10803571428571	-0.4167693725
gene_1808	-0.002354007	-0.276936855	0.861083477	0.519206455	1223	6865	0.126307633196721	0.952601178278689	0.806385936222404	1.08345375091042	-0.829790397
gene_1809	0.517748375	0.614602297	1.186093889	0.851932113	2116	6079	0.273423411885246	0.863584784836066	1.00892722117202	1.10920710643198	-0.452837665
gene_1810	0.86244507	0.437629826	-0.342188131	-0.521102947	7739	89	0.9978125	0.00728611680327869	1.00670887711591	0.639213483146067	1.081682987
gene_1811	-0.23092599	0.240208425	-0.962423836	-0.068620223	6103	638	0.858785860655738	0.0624577356557377	1.09870555464526	0.764373040752351	0.520163247
gene_1812	-0.062030504	0.09279608	0.681475572	1.141481004	1011	6960	0.0986641905737705	0.959720799180328	0.761988130563798	1.07665229885057	-0.8960955
gene_1813	-0.418250732	-0.299010324	-0.763141154	-1.150870838	7151	997	0.955493084016393	0.104948770491803	1.04327926164173	0.821905717151454	0.598375468
gene_1814	0.012745103	-0.412408453	-0.494070068	-0.188077584	4850	2947	0.70858350409836	0.359764344262295	1.14074639175258	0.953186291143536	0.141242151
gene_1815	0.008479754	0.067768943	0.731197698	1.031108463	1131	6913	0.114310963114754	0.956662397540984	0.789160035366932	1.08051786489223	-0.843028732
gene_1816	0.706132787	0.724263019	0.272049401	0.22686991	6846	1516	0.930210040983607	0.166723872950820	1.06092316681274	0.858693931398417	0.4657382475
gene_1817	0.724167801	0.27980894	0.358279283	0.028112124	5769	2294	0.82148181352459	0.271136014344262	1.11182700641359	0.922855274629468	0.308792667
gene_1818	-0.516712432	-1.46317266	-0.779886133	-0.851605541	3060	4387	0.434675973360656	0.597361680327869	1.10913398692810	1.06318668794165	-0.174196709
gene_1819	-0.012453461	0.31599993	-0.369511722	-0.535170953	7208	898	0.959456967213115	0.092406506147541	1.03932297447281	0.803463251670379	0.604114572
gene_1820	0.43110184	0.638621977	0.223223907	0.047780826	6347	2007	0.882269467213115	0.229503073770492	1.08535686150937	0.892855007473842	0.399359542
gene_1821	-0.307594237	-0.959249858	1.067536142	0.825445001	344	7545	0.0215881147540984	0.994574795081967	0.49	1.02924320742213	-1.579912619
gene_1822	-2.274858656	-2.410143425	-0.041655478	-1.161998621	262	7571	0.0151421618852459	0.995407274590164	0.451259541984733	1.02656716417910	-1.740673991
gene_1823	0.870597714	0.947354493	1.451595973	1.624770576	1580	6536	0.183242827868852	0.922443647540984	0.905544303797468	1.10196450428397	-0.629207171
gene_1824	-0.96946967	-0.980617166	-1.159160107	-1.230990769	5391	3166	0.779638831967213	0.395704405737705	1.12918196994992	0.975887555274795	0.22003202
gene_1825	-0.043555983	0.08612727	-0.270987845	-0.508367505	6411	1953	0.889640112704918	0.222706198770492	1.08349867415380	0.89036866359447	0.4109633185
gene_1826	0.507399274	0.878909515	0.210623441	-0.195788689	7285	660	0.96483606557377	0.0657543545081967	1.03410295126973	0.77789393939394	0.6857370185
gene_1827	0.191202141	0.225816586	0.106537566	0.222430315	4334	4133	0.634097079918033	0.559626024590164	1.14236963544070	1.05723687394145	0.044025423
gene_1828	1.152826983	0.155447351	2.320524306	0.537738149	1293	5052	0.136542008196721	0.708660348360656	0.824532095901005	1.09525336500396	-0.7749940605
gene_1829	0.89247662	0.532076466	0.807573174	0.630709763	4015	4326	0.586630379098361	0.587264344262295	1.14082440846824	1.05995376791493	-0.00686492549999995
gene_1830	-0.865538681	-1.071991393	-0.769970968	-0.376472792	2231	5895	0.294499231557377	0.837875256147541	1.03068130883012	1.10977608142494	-0.395543157
gene_1831	0.810495885	1.066353435	0.276470229	-0.012419026	7624	318	0.990084528688525	0.0315279200819672	1.01397953830010	0.774119496855346	0.8063990585
gene_1832	0.27221989	0.277679056	-0.281931042	-0.042299049	6670	1457	0.913550204918033	0.158812756147541	1.06941529235382	0.851070693205216	0.4370645185
gene_1833	1.199024469	1.463184707	2.465479186	2.501448732	678	7277	0.056749487704918	0.98251280737705	0.65353982300885	1.05420640373780	-1.152359371
gene_1834	-0.670803144	-0.375983248	-1.234242031	-0.750769241	6526	1062	0.900518698770492	0.111761014344262	1.07742108489120	0.82168549905838	0.46911244
gene_1835	0.182942453	0.340507297	0.396261337	0.659899336	2702	5516	0.37320824795082	0.78485399590164	1.07846410066617	1.11097534445250	-0.2663554615
gene_1836	0.840715835	0.780878238	1.127482677	0.75130618	3354	4911	0.484688780737705	0.68702100409836	1.12833929636255	1.09229484829974	-0.128597392
gene_1837	0.897918411	0.924087672	0.117235959	-0.378197983	7744	108	0.99804943647541	0.00860015368852459	1.00629777892562	0.621759259259259	1.0414840535
gene_1838	0.188576365	-0.002144134	-0.182660553	-0.485125052	6527	1780	0.900671106557377	0.20031506147541	1.07743833307798	0.878685393258427	0.427108918
gene_1839	-1.762887362	-1.774362043	-1.234852079	-1.50827498	2266	5967	0.30094006147541	0.848376024590164	1.03695498676081	1.11012569130216	-0.397061173
gene_1840	2.218772999	1.991736942	1.909523744	1.646058896	6011	2360	0.846908299180328	0.280195952868852	1.10009316253535	0.927021186440678	0.3274636505
gene_1841	-1.122682202	-0.393446945	-0.893894568	-0.548367941	3518	3824	0.51492443647541	0.506735399590164	1.14284536668562	1.03467311715481	-0.0369333190000001
gene_1842	-1.66329098	-1.837951703	-2.044703024	-1.314947653	3535	3870	0.517558913934426	0.51608862704918	1.14316831683168	1.04124547803618	-0.0707960030000001
gene_1843	-0.000314255	-0.019414378	0.046762859	0.19699541	3349	5046	0.483714139344262	0.70758068647541	1.12775156763213	1.09488505747126	-0.131743451
gene_1844	0.149491907	-0.703379374	-0.039682103	-1.040147063	4642	2013	0.678954918032787	0.230957991803279	1.14202498922878	0.895837059115748	0.2629708495
gene_1845	0.448890359	0.252645409	0.004242179	-0.711408856	7237	619	0.961985143442623	0.0605507172131148	1.03788586430842	0.7637802907916	0.7043512225
gene_1846	-0.11026532	0.135833431	0.0654659	0.534898202	2588	5426	0.353751280737705	0.77109375	1.06726816074189	1.10960191669738	-0.2873979955
gene_1847	0.620669165	0.15890451	-0.181313932	0.186916593	6100	1341	0.85843237704918	0.146080942622951	1.09879344262295	0.850559284116331	0.386985507
gene_1848	-0.514286237	-0.53938897	-0.232172466	0.351050442	1642	6329	0.194024077868852	0.897484631147541	0.922618757612668	1.10721440985938	-0.5862765915
gene_1849	0.182940884	0.319321586	-0.078840954	-0.231265027	6446	1966	0.89273181352459	0.224601690573770	1.08136053366429	0.892009155645982	0.4061842255
gene_1850	-0.100119219	-0.159630366	0.820547698	1.167388375	701	7246	0.0590663422131148	0.98061219262295	0.6579029957204	1.05666850676235	-1.123842829
gene_1851	-0.511414596	0.327948462	0.445322009	0.333157787	1967	5774	0.246217981557377	0.820012807377049	0.977361464158617	1.10887772774506	-0.480972965
gene_1852	0.666247493	0.049160809	0.382996523	-1.342180677	6050	265	0.85141905737705	0.0257569159836066	1.09882314049587	0.758905660377359	0.837296228
gene_1853	0.345258692	0.374039971	0.004490872	-0.552212643	7152	876	0.955514856557377	0.089373719262295	1.04315715883669	0.796609589041096	0.633510217
gene_1854	-1.834300414	-3.510390656	-1.934214544	-3.127919899	2589	2716	0.354159836065574	0.326527920081967	1.06808806488992	0.93870765832106	-0.141278313500000
gene_1855	-1.315654712	-1.609776592	0.885558482	0.179666199	170	7682	0.00772412909836066	0.998457991803279	0.354764705882353	1.01483467846915	-1.9953279925
gene_1856	-1.171282188	-1.454417494	-1.395376785	-1.564444569	5040	3362	0.73444287909836	0.429586321721311	1.13780357142857	0.997682926829268	0.167060836
gene_1857	0.118427709	0.399128348	0.350972373	0.599101749	2908	5280	0.40601050204918	0.747225922131148	1.09014099037139	1.10498863636364	-0.2162590325
gene_1858	-0.394204819	0.0372964	1.66050571	1.746472889	185	7658	0.0089203381147541	0.997827868852459	0.376486486486487	1.01737268216244	-1.881943509
gene_1859	0.790459327	-0.009909547	0.564961416	-0.699764779	5200	1095	0.754141905737705	0.115650614754098	1.13237307692308	0.824657534246575	0.4576765715
gene_1860	0.307149459	-0.008439838	-0.036120035	-0.137148444	5513	2856	0.793100665983607	0.346864754098361	1.12325956829313	0.94829131652661	0.23598905
gene_1861	0.027433396	-0.062424075	-0.351694272	-0.538276364	6630	1790	0.909053534836066	0.201484375	1.07057164404223	0.878877094972067	0.4274899785
gene_1862	-0.803099311	-0.368513006	-0.809990194	-0.687736128	4841	3240	0.706556096311475	0.40859375	1.13959719066309	0.98466049382716	0.1630570025
gene_1863	0.182504606	0.377584871	-0.039126306	0.238607497	5086	3168	0.74116931352459	0.396150102459016	1.13783916633897	0.97636994949495	0.180304143
gene_1864	0.87067882	0.413396057	1.080809683	0.870958544	2468	5695	0.334417264344262	0.808840932377049	1.0579943273906	1.10894293239684	-0.333846675
gene_1865	-0.550279286	-0.294312211	0.922860363	1.796895195	194	7581	0.0101191086065574	0.995738985655738	0.407268041237113	1.02555467616409	-1.7821735275
gene_1866	0.71977408	0.552071183	0.310698957	0.058613429	6688	1632	0.915230532786885	0.182255379098361	1.06849880382775	0.871966911764706	0.4512664385
gene_1867	-2.013041816	-2.69575679	-1.785534658	-2.148955786	2285	5631	0.30414318647541	0.800911885245902	1.03927789934354	1.11055229976914	-0.387154081
gene_1868	0.490408028	0.44750489	0.813148694	1.177786677	1831	6293	0.223417008196721	0.892548668032787	0.952725286728564	1.10742412204036	-0.5265112265
gene_1869	-2.966647708	-3.122311264	-2.484047866	-2.756198807	2175	6046	0.285040983606557	0.858790983606557	1.02326436781609	1.10907045980814	-0.4243561495
gene_1870	0.585051856	1.071312158	0.211627321	0.226970997	7131	777	0.953256915983607	0.0785706967213115	1.04375683634834	0.78954954954955	0.608882848
gene_1871	0.732812388	0.805174569	0.344725725	0.200462921	6931	1417	0.9371875	0.154815573770492	1.05577261578416	0.853069865913903	0.4963991555
gene_1872	0.134845373	0.034578808	-0.127144281	-0.596811663	6458	1719	0.893720543032787	0.193125	1.08054660885723	0.877207678883072	0.4466900625
gene_1874	0.260095981	0.236107593	-0.055081891	-0.123292483	6156	2329	0.86491419057377	0.27664318647541	1.09701916829110	0.92744954916273	0.337288974
gene_1875	0.28952097	0.29959843	0.026202252	-0.437120641	6702	1468	0.916430584016393	0.160769723360656	1.06766487615637	0.855102179836512	0.5000188945
gene_1876	0.202918196	0.304546128	-0.203805986	0.257537596	5358	2547	0.77547899590164	0.305477715163934	1.13007465472191	0.936462504907735	0.226866357
gene_1877	0.49089908	0.360157237	0.1375044	0.235401288	5611	2851	0.804136782786885	0.346130891393443	1.11899839600784	0.947944580848825	0.2390753145
gene_1878	0.562073445	0.371170599	0.718487004	-0.125577075	4535	2927	0.666363985655738	0.357044057377049	1.14729217199559	0.952442774171507	0.1701670575
gene_1879	0.196077229	0.151972437	-0.230228271	-0.382376292	6886	1473	0.933384989754098	0.161308913934426	1.05836044147546	0.855057705363204	0.4803271145
gene_1880	-0.504675631	-1.159052901	0.507729484	0.378195487	559	7336	0.0454021516393443	0.985949026639344	0.634168157423971	1.04938522355507	-1.2748267515
gene_1881	0.440289623	0.754377139	0.753415026	0.913640278	2835	5361	0.393264600409836	0.761347336065574	1.08310758377425	1.10886028725984	-0.236194271
gene_1882	-0.596740313	-0.311254945	2.087362237	1.606700133	91	7736	0.00304559426229508	0.999435194672131	0.261318681318681	1.00873707342296	-2.301028814
gene_1883	-2.656630035	-3.35200655	-2.676486361	-3.841656126	4453	2008	0.653934426229508	0.229508196721311	1.14662474736133	0.892430278884462	0.254752951000000
gene_1884	0.284399665	-0.534019606	1.329533068	1.667166355	306	7529	0.0177843237704918	0.994085553278689	0.453790849673203	1.03092309735689	-1.623159682
gene_1885	1.331216533	1.171834569	1.047911431	0.970236556	5584	2954	0.801384477459016	0.360808145491803	1.12056053008596	0.953686526743399	0.2424515575
gene_1886	-0.717386766	-1.127015006	-0.508833382	-0.545241317	2256	5931	0.298999743852459	0.843751280737705	1.03483599290780	1.11077558590457	-0.3951635365
gene_1887	-0.10156643	0.183197705	-0.210568901	0.084961189	4583	3558	0.671842981557377	0.464281506147541	1.14461051712852	1.01886172006745	0.1036194935
gene_1888	-1.883228907	-1.493413774	-1.306154858	-1.425864744	2507	5619	0.342387295081967	0.799336577868852	1.06635819704826	1.11073500622887	-0.3223115395
gene_1889	0.040888671	0.902728657	0.018440854	0.180539392	5455	1466	0.786832735655738	0.160621157786885	1.12623098075160	0.855477489768076	0.372318541
gene_1890	-0.110936868	0.107652012	-0.484760645	-0.592692454	7065	1180	0.947719006147541	0.126146260245902	1.04738711960368	0.834703389830509	0.5370841215
gene_1891	-1.451630912	-2.051417075	-1.796883756	-1.945314281	4698	3239	0.685578893442623	0.408117315573771	1.13942103022563	0.983815992590306	0.119575025
gene_1892	0.092702061	0.103492075	-0.07984172	0.080570196	4671	3797	0.68241931352459	0.501504866803279	1.14072575465639	1.03127469054517	0.09773283
gene_1893	1.037096699	0.878295717	0.699399636	0.421736931	6395	1978	0.887806096311475	0.225608350409836	1.08397028928851	0.89057128412538	0.3971279245
gene_1894	-0.4191558	-0.034243935	1.314517618	0.68185944	617	7269	0.050343237704918	0.981980020491803	0.63708265802269	1.05479433209520	-1.2248883965
gene_1895	0.342237934	0.94496222	0.672173185	0.514332595	4109	3674	0.599816854508197	0.483022540983607	1.13978340228766	1.02652150244965	0.050347187
gene_1896	0.902688669	0.52714904	0.44107465	0.188899199	6356	1786	0.883264600409836	0.201338370901639	1.08504247954688	0.880207166853303	0.39993193
gene_1897	-0.576721876	-1.412136747	-0.972400976	-2.278692395	5926	582	0.837996926229508	0.0565817110655738	1.10413094836315	0.759089347079038	0.631117374
gene_1898	0.472275468	1.234412468	0.434547812	0.972883078	4340	2464	0.636210297131148	0.295344518442623	1.14459216589862	0.935896915584416	0.149628523
gene_1899	-1.220479737	-1.844351123	0.012072659	-1.127032468	996	6616	0.0972617827868852	0.931584272540984	0.762469879518072	1.09942714631197	-0.9749355255
gene_1900	-1.391813722	-1.876671397	-1.540708267	-1.022220031	2378	5468	0.320724897540984	0.776827612704918	1.05307821698907	1.10926664228237	-0.3527784105
gene_1901	-1.258785207	-1.810114413	-1.411497695	-1.867859148	4469	3409	0.656153944672131	0.437382172131148	1.14639740434102	1.00178351422705	0.1052286115
gene_1902	-0.239682432	0.110269109	0.252457814	0.798491966	1620	6279	0.190382940573771	0.890293288934426	0.917598765432099	1.10708870839306	-0.5901815515
gene_1903	1.002003634	1.007929905	1.006829197	0.997917857	4093	4415	0.596602202868852	0.604398053278689	1.13810652333252	1.06888788221971	0.00259324249999993
gene_1904	0.157754025	-0.212608841	0.699480551	0.102964273	2183	5812	0.285728739754098	0.826777663934426	1.02197434722858	1.11071576049553	-0.42864982
gene_1905	1.274637424	-0.065331165	2.573459374	1.106872516	655	6429	0.0540586577868852	0.909632428278689	0.644412213740458	1.10474568362109	-1.2355128155
gene_1906	-0.221262989	-0.32080052	0.666072592	0.220363878	1467	6621	0.162357838114754	0.932544825819672	0.864137695978187	1.09972964808941	-0.7142499895
gene_1907	1.034669761	-0.431526855	0.921034679	0.470729509	2149	4506	0.281005379098361	0.618404200819672	1.02098185202420	1.07157123834887	-0.394310641
gene_1908	0.700746647	0.576488789	0.410773683	0.411466276	5514	3028	0.793103227459016	0.373345286885246	1.12305948494741	0.962708058124174	0.2274977385
gene_1909	1.843092543	1.839759623	0.58766776	1.901416484	5744	358	0.819175204918033	0.0349820696721311	1.11353064066852	0.762960893854749	0.596883961
gene_1910	0.343216202	0.298524663	1.766117438	1.818567717	394	7518	0.0263511782786885	0.993717981557377	0.522208121827411	1.03204974727321	-1.471472145
gene_1911	0.060838694	1.116816053	0.825574745	1.409221338	1726	5381	0.207149077868852	0.764527407786885	0.937091541135574	1.10935328005947	-0.528570668
gene_1912	1.09950968	0.98244959	1.269365451	0.581420282	4421	3380	0.648180071721311	0.433132684426229	1.14476136620674	1.00056213017751	0.1155867685
gene_1913	-1.272053301	-0.762399176	-0.406835441	-0.124806062	1304	6623	0.138011014344262	0.93257044057377	0.826372699386503	1.09942775177412	-0.751405487
gene_1914	-0.667700662	-0.720119852	-0.716838982	-0.605566035	3879	4597	0.566698258196721	0.631312756147541	1.14070121165249	1.07228409832499	-0.0327077485
gene_1915	0.216265639	0.019926892	-0.248415778	-0.501780818	6862	1387	0.93155737704918	0.151355020491803	1.05998251238706	0.852040374909877	0.4931945635
gene_1916	0.706435418	0.295103423	0.183138102	-0.087189707	6568	1479	0.904088114754098	0.162086321721311	1.07477466504263	0.855693035835024	0.452795223
gene_1917	-1.575761797	-2.033205203	-1.852664638	-2.070980931	4947	3236	0.721582991803279	0.407455174180328	1.13889630078836	0.983130407911001	0.1573392845
gene_1918	0.511918126	1.474749521	0.276786315	0.439204258	6508	581	0.899177766393443	0.0564894979508197	1.07879225568531	0.759156626506024	0.635338537
gene_1919	1.337101915	0.04290444	2.636505786	2.354276267	221	7565	0.0125806864754098	0.995107581967213	0.44447963800905	1.02707204230007	-1.805387849
gene_1920	1.516001963	1.491325484	3.032888269	1.439851779	1443	5705	0.159015112704918	0.810199795081967	0.86042273042273	1.10885889570552	-0.7327063005
gene_1921	0.062778409	-0.191707479	-0.249117577	0.194983606	3840	4127	0.560682633196721	0.558048155737705	1.1400546875	1.05578870850497	-0.0373975495
gene_1922	0.69111657	0.749100156	0.656934323	0.413711457	5083	3345	0.740193391393443	0.427626793032787	1.13701160731851	0.99817937219731	0.184785473
gene_1923	-2.343929268	-2.916899189	-2.385024938	-2.533712295	3146	4956	0.448313268442623	0.693128842213115	1.11266052129688	1.09199959644875	-0.171045612000000
gene_1924	0.420818666	0.343890185	-0.252491212	0.217826691	6294	1385	0.878646260245902	0.151144979508197	1.09000158881474	0.852086642599278	0.399686686
gene_1925	-0.718244209	-1.195024499	-1.281184721	-1.348111006	6108	1828	0.859529969262295	0.206311475409836	1.09875736738703	0.881225382932166	0.3580135095
gene_1926	0.174313581	0.072914836	-0.036139955	-0.008203828	4974	3534	0.725893954918033	0.459910348360656	1.13948130277443	1.0161233729485	0.1457861
gene_1927	0.282812779	0.647751597	0.575854697	0.105169308	4480	3394	0.658710297131148	0.434783555327869	1.14803794642857	1.00023276370065	0.1247701855
gene_1928	-0.54082078	-0.91388499	-0.974595329	-1.573786097	6753	1100	0.920808145491803	0.116057889344262	1.06466311269066	0.8238	0.546837828
gene_1929	-1.592996721	-1.990405377	-1.918736007	-2.122984437	5395	2849	0.779816854508197	0.345929815573771	1.12860240963855	0.948058968058968	0.229159173
gene_1930	0.951868185	1.19654529	0.932770956	1.268739218	3850	4324	0.562295081967213	0.586991547131148	1.14036363636364	1.05995143385754	-0.0265483495000001
gene_1931	1.03989029	1.238290933	2.052898308	2.129229824	945	7074	0.0915765881147541	0.968481045081967	0.756645502645503	1.06897087927622	-0.9519734545
gene_1932	-1.842998186	-2.50450879	-1.220029156	-1.405814271	1168	6832	0.118328637295082	0.949915471311475	0.791018835616438	1.08561768149883	-0.8608317745
gene_1933	-0.001549768	0.285933429	-0.544263072	0.065156949	6017	1320	0.847608862704918	0.143525870901639	1.09990526840618	0.848977272727273	0.381744892
gene_1934	0.46402455	0.379211042	0.147495025	-0.047451665	6323	2126	0.88	0.247898309426230	1.08667404712953	0.91043744120414	0.371596116
gene_1935	-1.126631837	-0.619042223	-0.11653207	0.0820557	1103	6850	0.110549436475410	0.951324282786885	0.782565729827743	1.08437080291971	-0.855598845
gene_1936	0.404840001	0.559171689	0.051688538	-0.055521426	6860	1472	0.931508709016393	0.161037397540984	1.06023615160350	0.854198369565217	0.483922289
gene_1937	-0.380289914	0.386426446	-0.386016123	0.273156369	3858	2867	0.563574538934426	0.347515368852459	1.14058838776568	0.94642483432159	0.059498143
gene_1938	-1.247916549	0.491193196	-0.201112065	0.904448282	1086	4323	0.108057120901639	0.586922387295082	0.776896869244936	1.06007170946102	-0.730029785
gene_1939	-1.59064376	-1.836215518	-1.867759183	-2.02872028	5472	2968	0.789478739754098	0.364255891393443	1.12650767543860	0.95825808625337	0.2348100925
gene_1940	-0.674631202	-0.93735019	-1.091516771	-0.928394832	5356	2911	0.77499231557377	0.354093237704918	1.12978715459298	0.949762968052216	0.2039651055
gene_1941	-0.578855105	-0.357629236	-0.096732024	-0.318628918	2789	5458	0.386566342213115	0.774948770491803	1.08221943348871	1.10861121289850	-0.2605616995
gene_1942	0.40597482	0.594978349	0.107911672	0.588709496	4876	3071	0.712035092213115	0.380601946721311	1.14019073010664	0.967678280690329	0.1521660005
gene_1943	0.275452924	0.09863898	0.075154013	0.317422825	4020	4333	0.587065829918033	0.588892161885246	1.14025124378109	1.06117470574660	-0.00924246700000003
gene_1944	0.034427691	0.290214307	-0.319585727	-0.025915797	6031	2048	0.849756659836066	0.235303534836066	1.10013264798541	0.8970947265625	0.335071761
gene_1945	-1.058237942	-1.25281297	-0.47485237	-0.744365176	1847	6334	0.226456198770492	0.897667776639344	0.95731997834326	1.10656615093148	-0.545916683
gene_1946	-0.058167216	0.291874325	-0.219608775	-0.862142612	6952	754	0.939001024590164	0.0754700307377049	1.05462025316456	0.781525198938992	0.657729248
gene_1947	-1.72041471	-2.144409816	-2.202764274	-2.764672915	6770	1057	0.922914959016393	0.111284579918033	1.06441949778434	0.82205298013245	0.5513063315
gene_1948	-1.510669574	-0.398416069	-1.86334399	-1.165902126	5812	637	0.825952868852459	0.0623885758196721	1.10960770818995	0.764725274725275	0.5600802365
gene_1949	-1.555652573	-1.286734676	-1.648364113	-1.824053241	5817	2476	0.826383196721311	0.297400102459016	1.10923156266117	0.937843295638126	0.3150150525
gene_1950	-1.257740041	-1.473863874	0.311110402	-0.268002056	475	7457	0.0352330942622951	0.99063268442623	0.579157894736842	1.03726163336462	-1.3873561305
gene_1951	1.466847264	0.849227516	2.85327691	1.293618161	1094	6124	0.109122694672131	0.869815573770492	0.77882084095064	1.10900065316786	-0.9154101455
gene_1952	-0.392104881	-0.531955783	-0.568626184	-0.605118164	4832	3681	0.705276639344262	0.483829405737705	1.13965231788079	1.02628090192882	0.124841842
gene_1953	0.29983822	0.629144271	-0.135319151	0.012945182	6958	1077	0.939410860655738	0.113345286885246	1.05417073871802	0.821727019498607	0.52567823
gene_1954	0.584781993	0.993144448	0.317763887	0.580135127	5921	2027	0.837160604508197	0.232538422131148	1.10396047964871	0.895737543167242	0.3400137135
gene_1955	-0.302125638	-0.066662284	-0.350144065	-0.585996295	5615	2715	0.804494108606557	0.326456198770492	1.11869813000890	0.93884714548803	0.283676219
gene_1956	0.856085083	1.015443725	0.556366122	0.192821776	7015	1168	0.943778176229508	0.123986936475410	1.05046614397719	0.828844178082192	0.561170455
gene_1957	-0.973888559	-0.987012171	-1.122327271	-0.936588686	4358	4068	0.639869364754098	0.547644723360656	1.14642037631941	1.05113323500492	0.0490076134999999
gene_1958	4.178933573	2.917920892	3.776248902	3.240220714	3721	2591	0.54304431352459	0.310074282786885	1.13950282182209	0.934411424160556	0.0401924244999998
gene_1959	0.441471322	1.391528917	1.132804565	1.109705132	2862	4477	0.396881403688525	0.614094518442623	1.08275681341719	1.07099620281438	-0.204754729
gene_1960	-2.084937629	-2.16923891	-1.857472658	-1.786606771	2603	5735	0.355715932377049	0.814707991803279	1.06701114099116	1.10919616390584	-0.305048555
gene_1961	0.214973265	0.487798914	0.096656344	0.260115902	5019	3273	0.730824795081967	0.414134221311475	1.13693564455071	0.987949893064467	0.1729999665
gene_1962	1.51658265	-0.007724148	0.78242878	-0.108559791	4781	739	0.698095543032787	0.0734964139344262	1.1400815728927	0.776535859269283	0.4174947565
gene_1963	0.210813974	0.481353878	-0.18466263	-0.04460421	6710	1454	0.917378329918033	0.158141649590164	1.06749478390462	0.849222833562586	0.460717346
gene_1964	-1.853508381	-2.339738505	-1.011501833	-1.363495819	1074	6949	0.106982581967213	0.959100922131148	0.777765363128492	1.07766009497769	-0.909124617
gene_1965	-0.859196805	-0.755519846	0.043032663	-0.161057922	1369	6764	0.146065573770492	0.944273821721311	0.833075237399562	1.09001921939681	-0.748345696
gene_1966	0.886309093	0.838597539	0.825340866	1.089113372	3506	4823	0.512248975409836	0.670087090163934	1.14079863091843	1.08481028405557	-0.0947738029999998
gene_1967	0.440778609	0.211850765	0.161042156	0.007296223	5539	2941	0.795659579918033	0.358586065573770	1.12159415056869	0.95200272016321	0.2421454975
gene_1968	-0.120662709	0.191427289	-0.304339201	0.012057228	5022	3077	0.731467725409836	0.382061987704918	1.13725607327758	0.969496262593435	0.1815232765
gene_1969	0.303653266	0.629129522	0.10333678	-0.1143762	6602	1560	0.906225665983607	0.172771516393443	1.07176764616783	0.86474358974359	0.471911104
gene_1970	1.132792463	2.064556312	1.999628182	1.890804951	2336	5154	0.311949282786885	0.726111680327869	1.04267979452055	1.10001552192472	-0.346542179
gene_1971	4.013418981	4.065927584	4.595061394	3.427472834	3644	3080	0.531714907786885	0.382569159836066	1.13930570801317	0.969837662337662	0.0284061685000001
gene_1972	0.768333889	0.972745911	1.402711345	1.620004886	1544	6527	0.178253073770492	0.921661116803279	0.901424870466321	1.10254787804504	-0.6408182155
gene_1973	0.846110747	0.84621536	1.858344254	1.364559937	1366	6721	0.145224129098361	0.940581454918033	0.830095168374817	1.09270346674602	-0.765289042
gene_1974	-0.016112863	0.42999507	-0.999633221	-0.459164253	7564	138	0.986143698770492	0.0113511782786885	1.01795478582760	0.642246376811594	0.9363398405
gene_1975	1.228269423	-0.531555573	1.446492902	0.374956746	1592	4255	0.184814293032787	0.578076331967213	0.906425879396985	1.06078025851939	-0.562367899
gene_1976	-1.386436505	-1.823603473	-1.464226843	-1.589284244	3619	4639	0.528021260245902	0.638952356557377	1.13920696324952	1.07543436085363	-0.0782644455000001
gene_1977	-1.338759547	-0.513617515	-1.479888474	-1.039386294	5247	1575	0.760794057377049	0.174983350409836	1.13212883552506	0.867473015873016	0.333448853
gene_1978	0.172776439	0.314527656	-0.190240349	-0.39330583	7053	1235	0.946667520491803	0.132319415983607	1.04800510421097	0.836558704453441	0.535425137
gene_1979	-0.58726974	-0.736023089	-0.591163151	0.019818233	2265	5694	0.30070568647541	0.808392674180328	1.03660485651214	1.10852300667369	-0.3759739555
gene_1980	-0.298419701	-0.632570918	0.973959811	0.700936816	526	7420	0.0412551229508197	0.98914830942623	0.612395437262357	1.04087196765499	-1.302943623
gene_1981	-1.309521131	-1.605410608	-1.62577123	-1.45074334	4559	3682	0.669249487704918	0.483851178278689	1.14619434086422	1.02604834329169	0.0807914155
gene_1982	-0.753568057	0.257433364	-0.364603334	0.605775522	2019	4258	0.255122950819672	0.578327356557377	0.986627043090639	1.06049318929075	-0.3686534405
gene_1983	-0.213386556	-0.407588343	0.604117519	1.061989107	679	7238	0.0567917520491803	0.980238217213115	0.653063328424153	1.05743299253938	-1.1435407625
gene_1984	-0.180500161	0.356499937	-0.378909504	0.087679791	5063	2348	0.737347592213115	0.278625768442623	1.13711435907565	0.926537478705281	0.2336147445
gene_1985	0.507809646	0.347858612	0.666265225	0.279913554	3770	4503	0.550288165983607	0.617727971311475	1.13969496021220	1.07111259160560	-0.0452552605
gene_1986	0.072868689	0.445968386	-0.528670173	-0.316280969	7353	515	0.971302510245902	0.0502984118852459	1.03140622875017	0.762582524271845	0.6818941085
gene_1987	-0.571408972	-1.005836599	-1.108797144	-0.689626611	4607	2971	0.675431608606557	0.36445568647541	1.14472975906230	0.957815550319758	0.110589092
gene_1988	-0.02740482	0.61634741	0.126282636	0.672110351	3223	4112	0.46140112704918	0.556613729508197	1.11778467266522	1.05691634241245	-0.1047251985
gene_1989	-0.557255915	-1.035959564	-1.133740257	-0.946850031	5443	2290	0.785546875	0.270504610655738	1.12686937350726	0.92231441048035	0.2436874045
gene_1990	-1.381605606	-1.704929389	-1.529560043	-1.561469991	4104	4294	0.599044569672131	0.583062243852459	1.13970272904483	1.06021192361435	0.00224751950000002
gene_1991	0.422613636	0.176782125	0.51673924	0.550224858	2923	5412	0.408263319672131	0.769499231557377	1.09056448853917	1.11017184035477	-0.2337841685
gene_1992	-0.96462019	-1.410339346	-0.549065149	-0.86425134	2021	6099	0.255500768442623	0.866369108606557	0.987110341415141	1.10913428430890	-0.4808215235
gene_1993	-0.340871283	0.793295574	-0.081827493	1.044426935	2212	3198	0.290190829918033	0.400644211065574	1.02432640144665	0.978183239524703	-0.2550875755
gene_1994	0.695780652	0.27531836	0.259344285	-0.616785013	6838	678	0.929738729508197	0.0675550717213115	1.06162620649313	0.777979351032448	0.66426987
gene_1995	1.187369541	0.81410028	2.393730526	1.153544034	1387	6202	0.148568135245902	0.880494364754098	0.83635183850036	1.10849725894873	-0.7729023695
gene_1996	0.30939219	-0.357139435	1.809727809	0.534318579	709	6943	0.0598834528688525	0.9584375	0.659478138222849	1.07784531182486	-1.1958968165
gene_1997	0.984390009	1.224990391	1.149141563	0.827885303	4567	3627	0.6703125	0.475984887295082	1.14600394131815	1.02467328370554	0.116176767
gene_1998	1.104775601	0.629642597	1.81538238	0.651352326	2334	4843	0.311785348360656	0.673628329918033	1.04302485004284	1.08603964484823	-0.366158254
gene_1999	-1.044123634	-0.935893924	-1.226393959	-1.366739314	5889	2614	0.833985655737705	0.312955942622951	1.10574970283580	0.934797245600612	0.3065578575
gene_2000	-0.286563628	-0.11422136	-0.544773179	-0.360242097	5567	2812	0.799641393442623	0.339860399590164	1.12153763247710	0.94368065433855	0.252115144
gene_2001	-0.405268828	-0.049871731	-0.046940105	0.259032155	2404	5654	0.325580174180328	0.803888319672131	1.05745840266223	1.11014503006721	-0.3336163045
gene_2002	1.26671092	1.32743074	2.494209813	2.421041511	684	7302	0.0574436475409836	0.983625768442623	0.655730994152047	1.05178718159408	-1.160554832
gene_2003	-0.061920229	0.234752378	-0.252891842	0.103833502	4904	3167	0.715258709016393	0.396116803278689	1.1388132137031	0.976596147773919	0.1609452445
gene_2004	0.786980412	1.208035744	0.726312338	1.375485286	3503	3969	0.511385758196721	0.531144979508197	1.13985155580931	1.04489292013102	-0.0533907339999999
gene_2005	1.176459068	1.028505914	0.711705591	0.37959716	7099	1110	0.95063012295082	0.117384733606557	1.04557261586139	0.825711711711712	0.5568311155
gene_2006	0.849911832	0.868167459	1.866511457	1.81518369	905	7126	0.0859144467213115	0.97272925204918	0.741237569060774	1.06582514734774	-0.981807928
gene_2007	0.661073893	-0.014528559	1.583087988	0.698477209	1281	6449	0.134902663934426	0.912218237704918	0.822263856362217	1.10445030237246	-0.8175099315
gene_2008	0.454138484	0.623223839	0.631803792	0.554189182	3729	4667	0.544091956967213	0.644375	1.13925181013677	1.07805442468395	-0.0543153255
gene_2009	0.438778978	-0.020638567	0.304718066	0.259510774	3652	4595	0.532247694672131	0.630987448770492	1.13794906900329	1.07219804134929	-0.0730442145
gene_2010	5.526825647	5.187076931	8.290367245	5.869374966	280	7087	0.0163217213114754	0.969167520491803	0.455142857142857	1.06776633272189	-1.7229198165
gene_2011	-0.943108263	-1.21423348	-1.012270529	-0.794568033	3155	5126	0.449775870901639	0.721739241803279	1.11310618066561	1.09936402653141	-0.1752515905
gene_2012	-1.555017584	-0.537387161	-1.326549012	-0.484497651	2797	3265	0.386866034836066	0.412793288934426	1.07996067214873	0.987163859111792	-0.140679041
gene_2013	-0.241680112	-0.507890858	-0.106256528	-0.514409273	3654	4560	0.532567879098361	0.626376793032787	1.13801039956212	1.07253289473684	-0.0644525845
gene_2014	0.079036609	-0.163078839	-0.27529805	-0.017735476	4728	3473	0.690895235655738	0.447734375	1.14097081218274	1.00659660236107	0.104495648
gene_2015	-1.537516183	-1.308431771	-1.551019254	-1.806842511	5428	2890	0.783528432377049	0.351412653688525	1.12707995578482	0.94942214532872	0.2559569055
[truncated: 5,809 more rows]
